# Supplementary material for: Morphine-Driven m6A Epitranscriptomic Neuroadaptations in Primary Cortical Cultures
Source: Mol Neurobiol. 2024 May 23;61(12):10684–704. doi: 10.1007/s12035-024-04219-z (PMC11584444; doi:10.1007/s12035-024-04219-z)
Supplement: Supplementary file 1 — (XLSX 3623 kb) [file 12035_2024_4219_MOESM1_ESM.xlsx]

## Sheet: Legend
SE1	Significantly differentially m6A-methylated mRNA transcripts following morphine treatment
SE2	Significantly differentially m6A-methylated mRNA transcripts following Alkbh5 knock-down
SE3	SynGO analysis of differentially methylated genes following morphine treatment
SE4	SynGO analysis of differentially methylated genes following Alkbh5 knock-down
SE5	Commonly m6A hypermethylated mRNA transcripts between morphine treatment and Alkbh5 knock-down
SE6	RRHO data for Morphine and Alkbh5 knock-down - m6A change of mRNA and total mRNA change
SE7	Average mRNA expression of cell-enriched markers in primary neuronal cultures
SE8	Significantly differentially m6A-methylated ncRNA transcripts following morphine treatment
SE9	Significantly differentially m6A-methylated ncRNA transcripts following Alkbh5 knock-down
SE10	RRHO data for ncRNA analysis
SE11	Drug-Gene Interaction analysis for differentially methylated genes following morphine treatment
SE12	Drug-Gene Interaction analysis for differentially methylated genes following Alkbh5 knock-down

## Sheet: SE1
SE1	Significantly differentially m6A-methylated mRNA transcripts following morphine treatment
Transcript_ID	transcript_type	GeneSymbol	Foldchange	Pvalue(unpaired t-test)	Regulation	Morphine(Mean % m6A)	Vehicle(Mean % m6A)	Diff % m6A	RNAlength	Locus	chrom	strand	txStart	txEnd	description	probeID	type	Sequence
ENSRNOT00000060111	protein_coding	Cfh	1.92338	0.0291739	up	0.733002	0.498349	0.234652	4318	chr13:56979169-57080622:-	chr13	-	56979169	57080622	complement factor H [Source:RGD Symbol;Acc:620428]	ASRN6AP1B10513767411	protein_coding	TCATAGCAGAGAGGAACTGGATGGTACAGCACATACTTCTCTTCGAGTCAACTGCTCCCA
ENSRNOT00000064282	protein_coding	Pamr1	1.98855	0.0225806	up	0.65605	0.409504	0.246546	2811	chr3:92403582-92502089:+	chr3	+	92403582	92502089	peptidase domain containing associated with muscle regeneration 1 [Source:RGD Symbol;Acc:1308745]	ASRN6AP1B10391416911	protein_coding	CCATCCAGAATTTACGGATTTCTGCTATCATTCTGCACCCCAACTATGACCCTATCCTGC
ENSRNOT00000037902	protein_coding	Ttc7b	1.56175	0.0360932	up	0.364077	0.247163	0.116914	2582	chr6:124316445-124429701:-	chr6	-	124316445	124429701	tetratricopeptide repeat domain 7B [Source:RGD Symbol;Acc:1305920]	ASRN6AP1B10864999811	protein_coding	TGCACTTCAGAAGGCCCACAGCCTGTCACCTACAGACCACCAAGCGGCTTTCTACCTGGC
ENSRNOT00000006407	protein_coding	Crk	1.84073	0.0156949	up	0.9477	0.908669	0.0390313	1253	chr10:63829807-63852780:+	chr10	+	63829807	63852780	CRK proto-oncogene, adaptor protein [Source:RGD Symbol;Acc:2405]	ASRN6AP1B10006753511	protein_coding	AGACTGAATTACTCCAGTTTCAACTTGTATTTACCATATCCAGGGTACGAAGCCAGAGGG
NM_001113785	protein_coding	Emc2	1.66028	0.0430226	up	0.976181	0.953454	0.0227268	1223	chr7:82338639-82377389:+	chr7	+	82338639	82377389		ASRN6AP1B10310463811	protein_coding	AGGCAGTTGAAGACATGTTGGAGACATTGCAGATCACTCAGTCTTAAGGTTTCAGGAACT
ENSRNOT00000018964	protein_coding	Rnf151	2.26705	0.0345568	up	0.470311	0.556622	-0.0863103	1170	chr10:14083538-14085855:-	chr10	-	14083538	14085855	ring finger protein 151 [Source:RGD Symbol;Acc:1309302]	ASRN6AP1B10007736511	protein_coding	CACCTTCCTACCTGGTAATACAAATGACTCAAAACCCTAAACTAAGAATAGAAGTCAGAG
ENSRNOT00000089185	protein_coding	Eif2ak2	1.6787	0.00302654	up	0.850716	0.739812	0.110905	3827	chr6:1428834-1466201:-	chr6	-	1428834	1466201	eukaryotic translation initiation factor 2-alpha kinase 2 [Source:RGD Symbol;Acc:3402]	ASRN6AP1B10114176211	protein_coding	GCCATTGTCCGGATCCAGAAAGTCGGTCACCGGGGAAGAAAAATGGCCAGTGATACACCA
ENSRNOT00000073091	protein_coding	Wasf1	1.73366	0.0405765	up	0.0451096	0.0627819	-0.0176723	3128	chr20:48455705-48503898:-	chr20	-	48455705	48503898	WAS protein family, member 1 [Source:RGD Symbol;Acc:1561954]	ASRN6AP1B10002832011	protein_coding	AAACAAAAGCTAAACTAAATGGAGCCTGGCTGGTTGGTCGGTCGGTTGACTGGCTGAGTG
NM_001134597	protein_coding	Fam135a	1.69981	0.0493905	up	0.262337	0.1497	0.112636	5902	chr9:30255467-30333976:-	chr9	-	30255467	30333976		ASRN6AP1B10531641411	protein_coding	AATCTTTGAAGATAGGTATTTAGATTCAGTTATTGAAGACTTAGATGCGCCCTGGATGGG
ENSRNOT00000038239	protein_coding	Tdrd6	1.67953	0.0246721	up	0.0876676	0.0674207	0.020247	7061	chr9:19917603-19932920:+	chr9	+	19917603	19932920	tudor domain containing 6 [Source:RGD Symbol;Acc:1305956]	ASRN6AP1B10324080311	protein_coding	ACACGTGCAACCCAAGATTTGAATAAAGTTTATCCTTAAAGCTGTGGTGGCCTCGTCTGC
ENSRNOT00000082967	protein_coding	Ogt	2.11309	0.039793	up	0.525508	0.331659	0.193849	5313	chrX:71540929-71585908:+	chrX	+	71540929	71585908	O-linked N-acetylglucosamine (GlcNAc) transferase [Source:RGD Symbol;Acc:62060]	ASRN6AP1B10549934411	protein_coding	GGGCAACGTGGCCGACAGCACAGAACCAACGAAACGTATGCTTTCCTTCCAAGGGTTAGC
ENSRNOT00000081482	protein_coding	Macf1	1.69928	0.024655	up	0.856002	0.853501	0.00250129	23512	chr5:141039587-141242131:-	chr5	-	141039587	141242131	microtubule-actin crosslinking factor 1 [Source:RGD Symbol;Acc:1306057]	ASRN6AP1B10211794611	protein_coding	CCCAGGCTAAGACAGATCTTACAGAGATTCAATGTGACATGTCTGATGTAAATTCCAAGT
NM_001205348	protein_coding	Cd300a	2.04576	0.043934	up	0.829276	0.725953	0.103323	1514	chr10:103437978-103451170:+	chr10	+	103437978	103451170		ASRN6AP1B10002162011	protein_coding	AGATGTAGATGCTACTCCTTTGGGGCTCTGGGAAGTGACATGGTTCATATAGAATGGCAC
ENSRNOT00000011756	protein_coding	Ppp1r9a	1.99696	0.0111772	up	0.189309	0.24125	-0.0519405	3834	chr4:29978739-30241911:+	chr4	+	29978739	30241911	protein phosphatase 1, regulatory subunit 9A [Source:RGD Symbol;Acc:632280]	ASRN6AP1B10008043911	protein_coding	TTCTACTTACCAACATCCCATGTTGTGTTAAGTGTGCGGTGCCACTTAGAGGACCAGCCT
ENSRNOT00000017412	protein_coding	Epb41l2	1.66032	0.0316061	up	0.474158	0.32208	0.152078	2409	chr1:20893995-20962526:-	chr1	-	20893995	20962526	erythrocyte membrane protein band 4.1-like 2 [Source:RGD Symbol;Acc:1563977]	ASRN6AP1B10181694011	protein_coding	GGACGGCAAGAGCCCAACTAAAGTCACACCCCTGCTCGCTGAGGGAAAGAGTTCACATGA
NM_001190238	protein_coding	Psap	1.82432	0.0454547	up	0.867005	0.850475	0.0165301	2573	chr20:29831314-29856876:+	chr20	+	29831314	29856876		ASRN6AP1B10226252411	protein_coding	TGATGCACATGCAACCCAAGGAAATCTGTGTGATGGTTGGCTTCTGTGATGAGGTCAAGA
ENSRNOT00000073550	protein_coding	AABR07034438.1	1.77981	0.00730538	up	0.825055	0.722057	0.102998	1693	chr11:71634392-71695000:-	chr11	-	71634392	71695000		ASRN6AP1B10462934111	protein_coding	GCAAGCTAAATTACTGGCTCTGGTGAAGCATGTCCAGTCTAAAGGATATCCAAATGAACG
ENSRNOT00000080491	protein_coding	Giot1	2.07368	0.0298565	up	0.831888	0.664146	0.167743	1962	chr7:13104481-13108723:-	chr7	-	13104481	13108723	gonadotropin inducible ovarian transcription factor 1 [Source:RGD Symbol;Acc:620184]	ASRN6AP1B10598350911	protein_coding	TTGAAGAACATTGTCAAAGTTCTGGAAAACACAAAAGGGATATCATCTGCCACTCAGGAT
ENSRNOT00000086409	protein_coding	Rin2	1.64462	0.0207733	up	0.687359	0.557465	0.129894	4379	chr3:140024043-140087672:+	chr3	+	140024043	140087672	Ras and Rab interactor 2 [Source:RGD Symbol;Acc:1305873]	ASRN6AP1B10448295211	protein_coding	AGGGGAGCAACTAAAGAGGATGGACCCATTTTGCATTCTCAGCATGGTGAGACACAAGGA
ENSRNOT00000017360	protein_coding	Madd	2.02484	0.0331169	up	0.876027	0.796713	0.0793143	5252	chr3:79960301-80003032:-	chr3	-	79960301	80003032	MAP-kinase activating death domain [Source:RGD Symbol;Acc:619922]	ASRN6AP1B10289052811	protein_coding	CCTGGAAGGGATCAATCTCAAGTTCATGCATAACCAGGTTTTCATAGAGCTGAATCACAT
ENSRNOT00000057623	protein_coding	LOC680227	1.89633	0.0373858	up	0.718064	0.54339	0.174674	1191	chrX:74304292-74341623:+	chrX	+	74304292	74341623	LRRGT00193 [Source:RGD Symbol;Acc:1594204]	ASRN6AP1B10300683611	protein_coding	GGTCATAGAACGTGCTTGGGAAGAGGGACAAATGCAGCTCTGCGCACAGAAACAGGCACA
ENSRNOT00000074341	protein_coding	Bbip1	1.72213	0.026583	up	0.838913	0.810691	0.0282225	201	chr1:274649490-274650363:-	chr1	-	274649490	274650363	BBSome interacting protein 1 [Source:RGD Symbol;Acc:6498801]	ASRN6AP1B10000309111	protein_coding	CAGCAAACAGCACAGGACACAGTTCGCCAACAAGAAATGGCAGAAAAAGACAACCGGCAA
ENSRNOT00000064113	protein_coding	RGD1305807	2.16278	0.0431241	up	0.519628	0.268071	0.251557	3811	chr5:61425746-61467644:+	chr5	+	61425746	61467644	hypothetical LOC298077 [Source:RGD Symbol;Acc:1305807]	ASRN6AP1B10001928811	protein_coding	AACATTCCTTCATAGACTGTGGCTTCCAAAACCATGAGCTCAAATAAATATTTTCTCTCC
ENSRNOT00000064780	protein_coding	Fgf13	2.10069	0.0371885	up	0.0697398	0.123854	-0.0541142	2005	chrX:142053661-142164220:-	chrX	-	142053661	142164220	fibroblast growth factor 13 [Source:RGD Symbol;Acc:620164]	ASRN6AP1B10002477111	protein_coding	TATGCCTTAAACTTTCTCTGATCTCTCTGTGTCTGCTTCAAATGTAGACAGCAATTGTCT
NM_001191671	protein_coding	Edem3	1.53981	0.00910829	up	0.899063	0.824108	0.0749551	2917	chr13:69135529-69194335:+	chr13	+	69135529	69194335		ASRN6AP1A10020261811	protein_coding	ACGGCAGGTCTTGATGGTGAGTGCACAGACTTAGATAACCAGCTTCAAGATCAACCCGAA
ENSRNOT00000064401	protein_coding	Tnfsf12	1.60955	0.0276078	up	0.768824	0.634198	0.134626	1538	chr10:56290780-56300077:-	chr10	-	56290780	56300077	TNF superfamily member 12 [Source:RGD Symbol;Acc:1359620]	ASRN6AP1B10006088311	protein_coding	TGGGACTAGGCCAGAAGTTCCCAAATGTGAGGGGAAAGAGATGGAGACAAGCTCCTCCCT
ENSRNOT00000019158	protein_coding	Ggact	1.94456	0.0112699	up	0.614344	0.40466	0.209684	1010	chr15:109307904-109316953:-	chr15	-	109307904	109316953	gamma-glutamylamine cyclotransferase [Source:RGD Symbol;Acc:1304748]	ASRN6AP1B10485470511	protein_coding	AGGATCCATGTGTATTGTTCAAAACACAATCAGAAAAAGTGCCTGCAGCCAGATGGCCCA
ENSRNOT00000057171	protein_coding	Ccnk	1.66949	0.0487456	up	0.442581	0.221584	0.220997	2516	chr6:132090633-132113557:+	chr6	+	132090633	132113557	cyclin K [Source:RGD Symbol;Acc:1595690]	ASRN6AP1B10231306511	protein_coding	CGCTAAGGGTTTTGCCTGAGGCGAGGGGTGATTTTGCATCTTTTCGTTCTCTTAGGATTA
ENSRNOT00000091206	protein_coding	Park7	1.61157	0.0342036	up	0.876188	0.815054	0.061134	1418	chr5:167982439-168000083:-	chr5	-	167982439	168000083	Parkinsonism associated deglycase [Source:RGD Symbol;Acc:621808]	ASRN6AP1B10589055011	protein_coding	ACATCGCACCCATTGGCTAAGGACAAAATGATGAACGGCAGCTGCTCGCAGGACACAGAG
ENSRNOT00000056656	protein_coding	Golga3	1.6673	0.0344539	up	0.513693	0.358102	0.155591	5719	chr12:52512970-52558606:-	chr12	-	52512970	52558606	golgin A3 [Source:RGD Symbol;Acc:1305262]	ASRN6AP1B10003884411	protein_coding	GTCTTTTCATTTCTGAGGGTCTTTTCTACCAACATGTCCATGAATTAATAACACTGACCT
ENSRNOT00000076299	protein_coding	Tnni1	1.54245	0.049815	up	0.450839	0.308879	0.14196	902	chr13:52624905-52636258:+	chr13	+	52624905	52636258	troponin I1, slow skeletal type [Source:RGD Symbol;Acc:621765]	ASRN6AP1B10044503211	protein_coding	GGCTCGGGCCAGCCTAGCTCCACGAGGACTAAACTAGGTGCTTTGAGCTCTCTTCACCCG
NM_001135992	protein_coding	Fcgr2a	1.65437	0.0218444	up	0.541506	0.321503	0.220003	1427	chr13:91168977-91179373:-	chr13	-	91168977	91179373		ASRN6AP1B10195632211	protein_coding	GCTGCAGGAGAGAAATCATCCAGCAATTTCATCTCCTAGACCTCATCAGACTCTGACCCA
ENSRNOT00000042562	protein_coding	Nrp2	1.77392	0.0280409	up	0.918769	0.898868	0.0199004	6369	chr9:69497121-69612087:+	chr9	+	69497121	69612087	neuropilin 2 [Source:RGD Symbol;Acc:621442]	ASRN6AP1B10002797911	protein_coding	AACACTAAGCTTTTCCAGGGTGTGCGGTTAAAGGTATTTGACCATTTGCTGGCTAGGCCA
ENSRNOT00000056022	protein_coding	Fbn1	1.72056	0.0262164	up	0.807444	0.761851	0.0455932	9891	chr3:117569697-117766120:-	chr3	-	117569697	117766120	fibrillin 1 [Source:RGD Symbol;Acc:620908]	ASRN6AP1B10365702311	protein_coding	TGTCACACAGGCTTCAAAACAAACGCAGATCAGACCATGTGCTTGGACATAAATGAGTGT
ENSRNOT00000003320	protein_coding	Fam129a	1.97387	0.0142977	up	0.901853	0.878966	0.0228871	3622	chr13:68949665-69101588:+	chr13	+	68949665	69101588	family with sequence similarity 129, member A [Source:RGD Symbol;Acc:71088]	ASRN6AP1B10003629311	protein_coding	CGAAACCTACCAGTGACACAGACATGACTTGAACAGATACTGCATGCTCTGTTAGTCGTC
NM_022547	protein_coding	Aldh1l1	2.26562	0.0319461	up	0.807065	0.647455	0.15961	3109	chr4:123516553-123557525:-	chr4	-	123516553	123557525		ASRN6AP1B10356079711	protein_coding	GCCCTGAATGAGTACCTGCGGATCAAGACTGTGACTTTTGAGTACTGAAGCCAAGTCTGT
ENSRNOT00000075306	protein_coding	LOC100912571	1.6047	0.0264227	up	0.686702	0.605073	0.0816281	1593	chr11:82886878-82893845:-	chr11	-	82886878	82893845	eukaryotic translation initiation factor 4 gamma 1-like [Source:RGD Symbol;Acc:6486329]	ASRN6AP1B10307832811	protein_coding	TTCCTTCTGCAGCCTGGGTCCATTGATTCTAACAACCAGCTCTTTGCACCTGGAGGACGA
ENSRNOT00000077161	protein_coding	Zfp84	1.87754	0.0259827	up	0.672268	0.44168	0.230587	1680	chr1:87650207-87657930:+	chr1	+	87650207	87657930	zinc finger protein 84 [Source:RGD Symbol;Acc:1309815]	ASRN6AP1B10325503911	protein_coding	CCATGGAGAGTGGAGCAAGCCGGGTGGTATCCAGATTTGCTGTCTGTAAATGAGGCTAAG
ENSRNOT00000091448	protein_coding	Ddx3x	1.8984	0.0137299	up	0.930959	0.868492	0.0624664	2275	chrX:10402725-10413995:-	chrX	-	10402725	10413995	DEAD-box helicase 3, X-linked [Source:RGD Symbol;Acc:1564771]	ASRN6AP1B10350082811	protein_coding	AGAGAGGGAAGATCGGGCTAGACTTCTGCAAATACCTGGTGTTAGATGAAGCTGACCGGA
ENSRNOT00000009650	protein_coding	Fam3d	1.86864	0.0443705	up	0.206975	0.167553	0.0394214	1318	chr15:18322327-18355818:+	chr15	+	18322327	18355818	family with sequence similarity 3, member D [Source:RGD Symbol;Acc:1305512]	ASRN6AP1B10499292611	protein_coding	TGCAGAGAGCTCTAGATTAAACTTCCTCCTTCCTGGCAGCTGCTTCTGAGAGCCACCAGC
ENSRNOT00000006796	protein_coding	Erbb3	1.91629	0.0164221	up	0.850995	0.560408	0.290587	5934	chr7:2989340-3010350:-	chr7	-	2989340	3010350	erb-b2 receptor tyrosine kinase 3 [Source:RGD Symbol;Acc:69323]	ASRN6AP1B10008373811	protein_coding	CTTGTATTTTAGGAGCTGTTCTCAACCAGTAATGAGATGGGATAGAAAGAGGATCCACCT
ENSRNOT00000017675	protein_coding	Akr1d1	1.94588	0.0474105	up	0.389571	0.268121	0.12145	975	chr4:65110746-65141728:+	chr4	+	65110746	65141728	aldo-keto reductase family 1, member D1 [Source:RGD Symbol;Acc:620752]	ASRN6AP1B10876087311	protein_coding	GCATTCCGATCATCGGGCTTGGAACCTACTCAGACCCTAGACCGGTACCCGGCAAGACCT
ENSRNOT00000051028	protein_coding	Mpdz	2.10435	0.0153296	up	0.853226	0.763625	0.0896004	7497	chr5:99413190-99566317:-	chr5	-	99413190	99566317	multiple PDZ domain crumbs cell polarity complex component [Source:RGD Symbol;Acc:3105]	ASRN6AP1B10204684611	protein_coding	ACGGGCCATGCTGAGAAGACATTCTCTAATTGGACCTGACATAAAAATTACTTACGTGCC
ENSRNOT00000004382	protein_coding	Fmod	1.66583	0.00576306	up	0.215714	0.148186	0.0675275	3547	chr13:50873605-50885563:+	chr13	+	50873605	50885563	fibromodulin [Source:RGD Symbol;Acc:619769]	ASRN6AP1B10001504011	protein_coding	TTTATAAGTGCATCTGCAAGAATGGATTCGTTGGTGGCAGCCCTTGGTGTTGCCTTGGGG
ENSRNOT00000027474	protein_coding	Syt11	1.60761	0.035903	up	0.969408	0.936947	0.0324609	4259	chr2:188112286-188138177:-	chr2	-	188112286	188138177	synaptotagmin 11 [Source:RGD Symbol;Acc:62042]	ASRN6AP1B10106567211	protein_coding	CTCTCAGGTAATCCTTATGTCAAGGTGAACGTCTACTACGGCAGAAAACGCATTGCCAAG
ENSRNOT00000018500	protein_coding	Trem3	2.10775	0.0119144	up	0.847288	0.733588	0.1137	893	chr9:14713935-14724093:-	chr9	-	14713935	14724093	triggering receptor expressed on myeloid cells 3 [Source:RGD Symbol;Acc:1305477]	ASRN6AP1B10007035611	protein_coding	CACTTCAAAATCTTATCTCCGTTTCTCTACTGCTAGCCAGGCCTGCCATGCTGTGGACTG
ENSRNOT00000092349	protein_coding	Tmem79	1.6469	0.0486014	up	0.194983	0.186789	0.00819385	2062	chr2:187701522-187706300:-	chr2	-	187701522	187706300	transmembrane protein 79 [Source:RGD Symbol;Acc:1309886]	ASRN6AP1B10455898011	protein_coding	TGCCTCTCTGCAGATGTAAATCCCACGAGGCCGGCTGCTCTGGGGAGTTCTAGGTCTGAG
ENSRNOT00000043872	protein_coding	Stard8	1.77292	0.0252188	up	0.582224	0.607396	-0.0251724	4777	chrX:68771100-68785046:+	chrX	+	68771100	68785046	StAR-related lipid transfer domain containing 8 [Source:RGD Symbol;Acc:1560770]	ASRN6AP1B10031967611	protein_coding	ACACCAGCTGGGGTAAGCACAGGGAAACACCAACCACCACAATCCATTTTATTTATGTAA
ENSRNOT00000081660	protein_coding	Zdhhc13	1.5347	0.0450146	up	0.206	0.120257	0.0857433	1869	chr1:104106293-104144617:+	chr1	+	104106293	104144617	zinc finger, DHHC-type containing 13 [Source:RGD Symbol;Acc:1309736]	ASRN6AP1B10585211811	protein_coding	TCTTTCCTGATGCAGCAGGCAGCCCTTTCTACTTTGCTTTTATTTTCAGCATCATGGCCT
ENSRNOT00000082904	protein_coding	Adgrf5	2.32297	0.0433921	up	0.426505	0.304651	0.121854	8412	chr9:20091099-20154077:-	chr9	-	20091099	20154077	adhesion G protein-coupled receptor F5 [Source:RGD Symbol;Acc:621679]	ASRN6AP1B10126785811	protein_coding	TCCCAGGAGCAGCAAGCCAACCTAACAATAACCCCGGACCCAATTTCTGTTTCTGAGGGA
ENSRNOT00000083342	protein_coding	Optn	1.73873	0.03081	up	0.482012	0.324096	0.157916	1758	chr17:77176716-77216243:+	chr17	+	77176716	77216243	optineurin [Source:RGD Symbol;Acc:628886]	ASRN6AP1B10744215911	protein_coding	GAGGCGCCTTCAGGCTGAGAAAGCGGACCTGCTGGGCATCGTCTCAGAACTGCAGCTCAA
ENSRNOT00000060914	protein_coding	Pm20d2	1.6066	0.0382017	up	0.636501	0.516022	0.120479	1296	chr5:48420302-48436531:-	chr5	-	48420302	48436531	peptidase M20 domain containing 2 [Source:RGD Symbol;Acc:1307853]	ASRN6AP1B10177842411	protein_coding	CAACAGATGAAACCAACCTGGAGAGTTCATGGTATAATTAAAAACGGCGGGGTCAAGCCC
ENSRNOT00000059459	protein_coding	Dctd	2.08288	0.00859348	up	0.909643	0.790679	0.118964	1765	chr16:47177148-47207487:-	chr16	-	47177148	47207487	dCMP deaminase [Source:RGD Symbol;Acc:1359671]	ASRN6AP1B10048392811	protein_coding	GCGAAGCTCATCATTCAGGCAGAAAATTCACACCAAAGTACAGCAAGATTGTCATTGATT
ENSRNOT00000046091	protein_coding	Tceal7	1.86722	0.013766	up	0.786241	0.756147	0.0300942	979	chrX:106774980-106777072:+	chrX	+	106774980	106777072	transcription elongation factor A like 7 [Source:RGD Symbol;Acc:1593009]	ASRN6AP1B10007873511	protein_coding	GCAAATTGCCTTTGGATTTCTTAGGCAGAGGAATAAACTGACCATTATAAAATACAAATG
ENSRNOT00000085714	protein_coding	Mcc	1.55206	0.0430454	up	0.615212	0.392442	0.22277	2752	chr18:35683185-35817127:-	chr18	-	35683185	35817127	mutated in colorectal cancers [Source:RGD Symbol;Acc:1561988]	ASRN6AP1B10395631811	protein_coding	AGAGCGTGAACGAGACCTCCTGGAAAAGACGTTGGCCAAGGCACAGTGTGAGCAGTCACA
ENSRNOT00000090727	protein_coding	Lmo7	1.77198	0.0140535	up	0.635585	0.49273	0.142855	4188	chr15:86243148-86457739:+	chr15	+	86243148	86457739	LIM domain 7 [Source:RGD Symbol;Acc:1302984]	ASRN6AP1B10573686311	protein_coding	AGCTGGGCTAGCCCTGTCTACACAGAAACAGAGGGAACATTTTCAAGACTCTTTCAAAAG
ENSRNOT00000090041	protein_coding	Reps2	1.64535	0.0372586	up	0.123185	0.12184	0.00134451	1725	chrX:33884499-34057399:+	chrX	+	33884499	34057399	RALBP1 associated Eps domain containing protein 2 [Source:MGI Symbol;Acc:MGI:2663511]	ASRN6AP1B10198382911	protein_coding	TCCCTGTGAGGACAGAGAGTATTAAATGTGAACTGCCTCTGCCTCGCTTTGTGATGTCGA
ENSRNOT00000086843	protein_coding	Ehmt1	1.68601	0.0420713	up	0.840968	0.69169	0.149278	5082	chr3:1960957-2123820:-	chr3	-	1960957	2123820	euchromatic histone lysine methyltransferase 1 [Source:RGD Symbol;Acc:1307588]	ASRN6AP1B10419435811	protein_coding	CCTGACACAGGGGAGGACGAAGACGGTGGAGATGAGTCTGACCTGAGTTCTGAATCTAGT
ENSRNOT00000075875	protein_coding	Las1l	1.68715	0.00670905	up	0.226869	0.147371	0.0794979	373	chrX:65102008-65102380:-	chrX	-	65102008	65102380	LAS1-like, ribosome biogenesis factor [Source:RGD Symbol;Acc:1565755]	ASRN6AP1B10242314711	protein_coding	AACCGAATTACAGTATGGAGGAGCAGGTAAGGCGGCCGGGTCAGCCCTTTTGCTTGGGTG
NM_173116	protein_coding	Sgpl1	1.8287	0.0473315	up	0.943984	0.85433	0.0896545	2033	chr20:30702005-30749940:-	chr20	-	30702005	30749940		ASRN6AP1B10547732611	protein_coding	TCGGTCACACAAATCATGAAGAATCCTAAAGCTAAGACCACAGGAATGGGTGCCATCTAT
ENSRNOT00000023196	protein_coding	Pdgfb	1.81161	0.041556	up	0.297138	0.269743	0.0273944	2185	chr7:121214628-121232741:-	chr7	-	121214628	121232741	platelet derived growth factor subunit B [Source:RGD Symbol;Acc:3283]	ASRN6AP1B10007068211	protein_coding	TCCTTCCGCTTCCTTCAGTTTGTAAAGTTGGTGATTATATTTTTGGGGGCTTTCTTTTTA
ENSRNOT00000077050	protein_coding	Fam3b	1.92574	0.0244417	up	0.234752	0.0855864	0.149166	1657	chr11:37922308-37993204:-	chr11	-	37922308	37993204	family with sequence similarity 3, member B [Source:RGD Symbol;Acc:1311662]	ASRN6AP1B10039613211	protein_coding	AAGACATTGTTGGTGACACTGATTCTTAGCAGCTGATGTTATCTCACTGCCGTCCGTACG
ENSRNOT00000039809	protein_coding	Akap17b	1.67698	0.0269905	up	0.212155	0.107576	0.104579	5166	chrX:123217326-123254557:-	chrX	-	123217326	123254557	A kinase (PRKA) anchor protein 17B [Source:RGD Symbol;Acc:1566363]	ASRN6AP1B10004441111	protein_coding	TCCCTCATTTGATCAGATTTGGTTGTGTTTTCGAAATGCCTAGGTTACATGGCTTCTCCA
NM_001100970	protein_coding	Aebp1	1.56761	0.0168699	up	0.786451	0.666129	0.120323	3817	chr14:86101332-86111323:+	chr14	+	86101332	86111323		ASRN6AP1A10045619911	protein_coding	AGGACACAGAAGACAAGTGGGCGGCAGAGAAAAACAAGGACCACAAAGCAGGACCCCGGA
ENSRNOT00000067761	protein_coding	RGD1561145	3.03173	0.00486181	up	0.605661	0.255513	0.350149	1356	chr16:9023387-9054664:+	chr16	+	9023387	9054664	similar to novel protein [Source:RGD Symbol;Acc:1561145]	ASRN6AP1B10006818511	protein_coding	TACATGGTACTCATAAGCAATCTTCCGCGTGCGAGATAGAATAAATCATCGTGTACTGGA
ENSRNOT00000064241	protein_coding	Spic	1.92869	0.0428015	up	0.850635	0.83441	0.0162244	1128	chr7:29225727-29233392:-	chr7	-	29225727	29233392	Spi-C transcription factor [Source:RGD Symbol;Acc:1306272]	ASRN6AP1B10003669911	protein_coding	AATGGGGACACACAGTGGCACTTGGTATTTTTAAATAAACGATTGAATTTGAAGCAACTG
ENSRNOT00000075757	protein_coding	Fam156b	1.70335	0.0334592	up	0.578788	0.31884	0.259947	615	chrX:20806602-20807216:-	chrX	-	20806602	20807216	family with sequence similarity 156, member B [Source:RGD Symbol;Acc:1584469]	ASRN6AP1B10000669611	protein_coding	TTCGATGCCAGGGCCACGTGCAGAATATTGCTGAGATGAGTGGGGAGAGGAACACAGCCC
ENSRNOT00000083682	protein_coding	Adh6	1.75727	0.0241379	up	0.560185	0.356029	0.204157	1336	chr2:243550639-243561757:+	chr2	+	243550639	243561757	alcohol dehydrogenase 6 (class V) [Source:RGD Symbol;Acc:1306313]	ASRN6AP1B10476769611	protein_coding	TGCTGGAAAGAGTATCCGTACCGTCCTGACGTTCTGAGAACACATGAATGCCTTCCCGGT
ENSRNOT00000020478	protein_coding	Pdia3	1.62614	0.0434593	up	0.982909	0.970542	0.0123672	1881	chr3:113376983-113400707:+	chr3	+	113376983	113400707	protein disulfide isomerase family A, member 3 [Source:RGD Symbol;Acc:68430]	ASRN6AP1B10398698511	protein_coding	CACCAGCCAACAAGAAGCTAACTCCAAAGAAGTATGAAGGTGGCCGTGAATTAAATGATT
ENSRNOT00000036717	protein_coding	Slc7a14	1.5334	0.0267572	up	0.221564	0.138447	0.0831173	2806	chr2:115678344-115788682:+	chr2	+	115678344	115788682	solute carrier family 7, member 14 [Source:RGD Symbol;Acc:1594375]	ASRN6AP1B10538857311	protein_coding	AGGGTCATTTATGCCATGGCCGGTGATGGGCTGCTTTTCAGGTAAGGGGTTCCTGGCTCA
ENSRNOT00000000612	protein_coding	Srpk1	1.69819	0.0232106	up	0.766977	0.643885	0.123092	1968	chr20:5831573-5865775:-	chr20	-	5831573	5865775	SRSF protein kinase 1 [Source:RGD Symbol;Acc:1308272]	ASRN6AP1B10767061111	protein_coding	AGGAGCGGGAACACAATGGAGCGCTGGACAGCAAAGGAAAATTCTCTGCTGGAAATTTCT
ENSRNOT00000017317	protein_coding	Mlnr	1.51297	0.0394197	up	0.128333	0.129828	-0.00149441	3321	chr19:55176258-55183557:-	chr19	-	55176258	55183557	motilin receptor [Source:RGD Symbol;Acc:621262]	ASRN6AP1B10003735311	protein_coding	GTAGTGTTGGGGGAGCACAAATGTGGGGGACAAACATGGTATGGCAGGATAGGGACAGCC
ENSRNOT00000091038	protein_coding	AABR07007032.1	1.61318	0.0498562	up	0.766148	0.61481	0.151338	828	chr1:277857749-277867630:-	chr1	-	277857749	277867630		ASRN6AP1B10140938111	protein_coding	CTCTTCTAAGTCCCTCAAGTAAGCGACAATCAGGAAAAGGACTCTCAGTGGCGGTGGTGC
NM_001024884	protein_coding	RGD1309362	1.93917	0.0290461	up	0.833716	0.657081	0.176634	2955	chr18:55483059-55508712:+	chr18	+	55483059	55508712		ASRN6AP1B10435087811	protein_coding	CCAAAGACCCCTTGGAGTGGCTTTATTTGCTTGAAGTCATGGGTCAATGGTTCTCTTCGA
ENSRNOT00000072244	protein_coding	Ildr2	1.60331	0.0387533	up	0.672114	0.508343	0.163771	1239	chr13:84474362-84530026:+	chr13	+	84474362	84530026	immunoglobulin-like domain containing receptor 2 [Source:RGD Symbol;Acc:1596420]	ASRN6AP1B10377521311	protein_coding	GGCCAGCCCTGGAGTATAACAAAGAGGACCGTGAGAGCTTCAGGCACAGGGCGACTTTCC
ENSRNOT00000017247	protein_coding	Dnajc16	1.68618	0.0309143	up	0.254277	0.153059	0.101218	2622	chr5:160325107-160352927:-	chr5	-	160325107	160352927	DnaJ heat shock protein family (Hsp40) member C16 [Source:RGD Symbol;Acc:1359395]	ASRN6AP1B10005210011	protein_coding	ACCTTTCCTTTGTCACCTAGGAGTAAAGCGCACCACAGGTTTGACCCCCAGATGAAAATC
ENSRNOT00000056366	protein_coding	Ptprm	1.91741	0.0174653	up	0.826994	0.553716	0.273277	5290	chr9:114846095-115555261:-	chr9	-	114846095	115555261	protein tyrosine phosphatase, receptor type, M [Source:RGD Symbol;Acc:620776]	ASRN6AP1B10422264311	protein_coding	CACAGAGCTGCTGGCAGAATATGTGATAAGAACCTTTGCCGTGGAGAAGAGAGGTATTCA
ENSRNOT00000057395	protein_coding	Iars2	1.67079	0.0264075	up	0.415457	0.376524	0.0389325	1671	chr13:103249794-103264906:-	chr13	-	103249794	103264906	isoleucyl-tRNA synthetase 2, mitochondrial [Source:RGD Symbol;Acc:1311857]	ASRN6AP1B10200391511	protein_coding	TGCATATCAAGGAGAGTCTGGGGTGTTCCAATCCCTGTCTTTCATCATAAGACAAAAAGA
ENSRNOT00000092184	protein_coding	Vom1r10	1.86769	0.00450693	up	0.289067	0.193433	0.095634	936	chr1:60280451-60281386:-	chr1	-	60280451	60281386	vomeronasal 1 receptor 10 [Source:RGD Symbol;Acc:1359612]	ASRN6AP1B10003205311	protein_coding	TTTTGGTTCCTTTTTGGTGAGCCATAACCCTGCTTTGTCCAGATTCAGCTTATCCTGGAT
ENSRNOT00000005367	protein_coding	Fam20a	1.77451	0.0474533	up	0.699261	0.571306	0.127956	2668	chr10:97962693-98018014:-	chr10	-	97962693	98018014	FAM20A, golgi associated secretory pathway pseudokinase [Source:RGD Symbol;Acc:1306364]	ASRN6AP1B10007997311	protein_coding	AGGCAGGAACACTTTGAAAAAGCACACGGGATCCACCAAACCTCATCTTTACCCTTGGGT
ENSRNOT00000070864	protein_coding	Mef2a	1.77928	0.0412021	up	0.911703	0.845866	0.0658378	1959	chr1:128211192-128341240:-	chr1	-	128211192	128341240	myocyte enhancer factor 2a [Source:RGD Symbol;Acc:1359360]	ASRN6AP1B10114097511	protein_coding	ACGAGCCTCATGAAAGCAGGACGAACTCGGATATTGTGGAGACTTTAAGAAAGAAAGGCC
ENSRNOT00000079456	protein_coding	Ahnak	2.07154	0.0228929	up	0.910304	0.779378	0.130926	17592	chr1:225184939-225215015:+	chr1	+	225184939	225215015	AHNAK nucleoprotein [Source:RGD Symbol;Acc:619779]	ASRN6AP1B10439272511	protein_coding	CCAGCTTCCTGAGGTAGAAATATCAGTTTCCACAAAGAAAGAGTAGTGGGCCTTCATGCA
ENSRNOT00000012939	protein_coding	Snai1	1.86365	0.0290954	up	0.0638062	0.104071	-0.0402649	1594	chr3:164274710-164279194:+	chr3	+	164274710	164279194	snail family transcriptional repressor 1 [Source:RGD Symbol;Acc:620758]	ASRN6AP1B10689448711	protein_coding	GCGAGCTGCAGGACGCGTGTGTGGAGTTCACCTTCCAGCAGCCCTACGACCAGGCCCACC
ENSRNOT00000075305	protein_coding	Chst2	1.68721	0.0141886	up	0.872416	0.798261	0.0741558	1593	chr8:103188651-103190243:-	chr8	-	103188651	103190243	carbohydrate sulfotransferase 2 [Source:RGD Symbol;Acc:1306988]	ASRN6AP1B10002134211	protein_coding	CACCTTCCAGCAGATCAAACAGGTGGAGGAGTTTTGCTACCAGCCCATGGCAGTGTTGGG
ENSRNOT00000024704	protein_coding	Hmgxb3	1.65055	0.0243564	up	0.664031	0.559227	0.104804	3407	chr18:56460395-56500941:-	chr18	-	56460395	56500941	HMG-box containing 3 [Source:RGD Symbol;Acc:1560009]	ASRN6AP1B10005273711	protein_coding	GACTAGCCAGATGTGGGGGAAGAATCAAGGCTGTTTCTCTAACCCTACAGAGCCAGTTGT
ENSRNOT00000026032	protein_coding	Limk2	1.56369	0.0410398	up	0.212284	0.20301	0.00927373	3455	chr14:83573928-83641892:-	chr14	-	83573928	83641892	LIM domain kinase 2 [Source:RGD Symbol;Acc:62056]	ASRN6AP1B10883939011	protein_coding	GCCAACGAGGCCTGGCATAGCTCCTGCTTCCGGTGTTCCGAGTGCCAGGAGTCCCTCACC
ENSRNOT00000071515	protein_coding	Tnfsf9	2.0527	0.045297	up	0.991774	0.975283	0.016491	1304	chr9:9909948-9912276:-	chr9	-	9909948	9912276	TNF superfamily member 9 [Source:RGD Symbol;Acc:727974]	ASRN6AP1B10002119511	protein_coding	CTGGGCAGCTGCTAGAAATCAAAGGTTCCCAAATCAAACTTTATATTTATATTAATAAGT
ENSRNOT00000036586	protein_coding	Serhl2	1.70558	0.0331127	up	0.532042	0.33043	0.201612	2493	chr7:123963381-123990103:+	chr7	+	123963381	123990103	serine hydrolase-like 2 [Source:RGD Symbol;Acc:1563386]	ASRN6AP1B10757907611	protein_coding	AGCAATGGGCCCTTCAGGTTCAAAGCAGCTGACACTCCACCTGGCACCGGCTTGGGATGA
ENSRNOT00000079731	protein_coding	Hsp90b1	1.93959	0.0421402	up	0.273373	0.287346	-0.0139733	3168	chr7:27226596-27240533:-	chr7	-	27226596	27240533	heat shock protein 90 beta family member 1 [Source:RGD Symbol;Acc:1310482]	ASRN6AP1B10244511111	protein_coding	CCTTCCTTCTGTCTAATGTTTCTCATTCTAAGATCGAAAAGGCTGTGGTGTCCCAGCGCC
ENSRNOT00000076864	protein_coding	Stmn1	1.55359	0.00114285	up	0.381868	0.226633	0.155235	562	chr5:152680407-152685974:+	chr5	+	152680407	152685974	stathmin 1 [Source:RGD Symbol;Acc:2992]	ASRN6AP1B10001992011	protein_coding	CAAAGGAAGGACCACGCCCGTGACCTGCCAGTAGAAAATGGGTTAGCGACTGCGATGTCG
ENSRNOT00000089242	protein_coding	Bbof1	1.77604	0.0490966	up	0.789357	0.730644	0.0587132	1939	chr6:108123816-108149344:+	chr6	+	108123816	108149344	basal body orientation factor 1 [Source:RGD Symbol;Acc:1560978]	ASRN6AP1B10636775711	protein_coding	ACAAAGCACCAATAGTGTGAATCAGGACCTCACGGAGGCTGAAAAATGGCCAACTACTCA
NM_001109677	protein_coding	Zfp867	1.61987	0.0282283	up	0.530394	0.34775	0.182644	2800	chr10:45809121-45819530:-	chr10	-	45809121	45819530		ASRN6AP1B10188981311	protein_coding	CGGGACGGCAGAAATTCGGAAATGGACTCAGTGGCCTTTGATGATGTGGCTATAAACTTC
ENSRNOT00000060497	protein_coding	Pcdhb2	1.71307	0.0392005	up	0.484333	0.334052	0.150282	2397	chr18:30375798-30378194:+	chr18	+	30375798	30378194	protocadherin beta 2 [Source:RGD Symbol;Acc:1563132]	ASRN6AP1B10004637411	protein_coding	AGATTTCAAGTTCCTGAAACCAATTATCCCAAATTTCCTTCTTCAGAATTCAGAGAGAGA
ENSRNOT00000021507	protein_coding	Kcnj13	1.82641	0.0494386	up	0.932009	0.914868	0.0171408	1257	chr9:94487224-94495333:-	chr9	-	94487224	94495333	potassium voltage-gated channel subfamily J member 13 [Source:RGD Symbol;Acc:621661]	ASRN6AP1B10007758911	protein_coding	TAAGACTCATCTACATCATCCTACTTCTTAATGTATTAAATATATGCAGCCAGCTATGCA
ENSRNOT00000057641	protein_coding	Tpm1	1.73704	0.0369739	up	0.960912	0.906873	0.0540393	1727	chr8:72814740-72841496:-	chr8	-	72814740	72841496	tropomyosin 1 [Source:RGD Symbol;Acc:3898]	ASRN6AP1B10025477711	protein_coding	TGGATCAGACCTTGAAAGCATTAATGGCTGCAGAGGATAAGTACTCTCAGAAAGAAGACA
ENSRNOT00000023033	protein_coding	Klf6	1.69938	0.0302057	up	0.929989	0.896561	0.0334283	2799	chr17:67887939-67945037:-	chr17	-	67887939	67945037	Kruppel-like factor 6 [Source:RGD Symbol;Acc:62389]	ASRN6AP1B10158482511	protein_coding	AGGCTCTAAGCTTTTCGCCGTGAGCATGCGCACTGAGAATGTTAATGGACATGGGTACAA
ENSRNOT00000089601	protein_coding	Ubr7	2.07085	0.0175293	up	0.215844	0.186495	0.0293493	1733	chr6:126636491-126654765:+	chr6	+	126636491	126654765	ubiquitin protein ligase E3 component n-recognin 7 (putative) [Source:RGD Symbol;Acc:1359144]	ASRN6AP1B10004039711	protein_coding	ATTTTCTTCCTTCTCCTTCCTTGGGATTGGTTGGCTGGTGCTCGGGCCCCTCCTTCTCGC
ENSRNOT00000014502	protein_coding	Lcp1	1.91285	0.0365741	up	0.944641	0.885971	0.05867	3407	chr15:57221292-57277809:+	chr15	+	57221292	57277809	lymphocyte cytosolic protein 1 [Source:RGD Symbol;Acc:1308288]	ASRN6AP1B10206617411	protein_coding	CAACAATGCAAAGTATGCTATCTCCATGGCCAGAAAAATCGGAGCAAGAGTGTATGCCCT
ENSRNOT00000005858	protein_coding	Kidins220	1.75966	0.0436154	up	0.887914	0.849566	0.0383481	5139	chr6:44230985-44321203:+	chr6	+	44230985	44321203	kinase D-interacting substrate 220 [Source:RGD Symbol;Acc:619949]	ASRN6AP1B10080923411	protein_coding	CCAGAGCACAGTGCCCATCAGAACGTTCATTAAAGCAAAAGAGTATTTGTCCGATGCCCT
ENSRNOT00000072190	protein_coding	Metrnl	1.9507	0.0277453	up	0.950288	0.877795	0.0724936	1374	chr10:110893232-110907243:+	chr10	+	110893232	110907243	meteorin-like, glial cell differentiation regulator [Source:RGD Symbol;Acc:1359271]	ASRN6AP1B10543068311	protein_coding	TAAATATGGAGTGACTTGCAGGGTGACACCGTACTGCTGTCCTTCAGATGAGCCATGGCT
ENSRNOT00000090024	protein_coding	AABR07027925.1	2.14138	0.014002	up	0.382943	0.316941	0.0660013	498	chr17:49417067-49456963:+	chr17	+	49417067	49456963		ASRN6AP1B10075237511	protein_coding	TCTTCATCCTCCTCTTCTTCAGCTTTGAGCGTGGGCCAGTTAGTCAGCAGTGTCCAAGGA
ENSRNOT00000057522	protein_coding	Vps13c	1.65063	0.0460056	up	0.923836	0.874502	0.0493343	11217	chr8:73682887-73842928:+	chr8	+	73682887	73842928	vacuolar protein sorting 13 homolog C [Source:RGD Symbol;Acc:1560364]	ASRN6AP1B10003504011	protein_coding	CAATGTAGGTTATCTTCGGAAAATTTACCTGAAGGATCCCATCACAGCCAAGAGAGCCTT
ENSRNOT00000041859	protein_coding	Plod2	1.85065	0.0375948	up	0.123873	0.16971	-0.0458374	3609	chr8:99977334-100059736:+	chr8	+	99977334	100059736	procollagen lysine, 2-oxoglutarate 5-dioxygenase 2 [Source:RGD Symbol;Acc:3353]	ASRN6AP1B10459490611	protein_coding	TGTCTCTCTGCCGCAATGCTCGAGACATGGGTGTGTTTATGTACATTTCTAACAGACATG
ENSRNOT00000048754	protein_coding	Phactr2	2.02018	0.00415393	up	0.90587	0.844376	0.0614944	1952	chr1:7355154-7480825:-	chr1	-	7355154	7480825	phosphatase and actin regulator 2 [Source:RGD Symbol;Acc:1303141]	ASRN6AP1B10532380711	protein_coding	TCACGAAGAGAGTCGACAGTTTACAAGGTTTCACCGTCCATAATGAAGCATGGGACAGCT
ENSRNOT00000011005	protein_coding	Nppa	1.78108	0.0214226	up	0.742215	0.547688	0.194527	887	chr5:164808323-164809705:+	chr5	+	164808323	164809705	natriuretic peptide A [Source:RGD Symbol;Acc:3193]	ASRN6AP1B10002630411	protein_coding	TGTCTTCATCTATCACGATCGATGTTAAGTGTAGATGAGTGGTTTAGTGAGGCCTTACCT
ENSRNOT00000065529	protein_coding	Clmn	1.66098	0.0430604	up	0.273843	0.200281	0.0735621	4702	chr6:128473570-128567198:-	chr6	-	128473570	128567198	calmin [Source:RGD Symbol;Acc:1306741]	ASRN6AP1B10000473511	protein_coding	GTGACAAAGTGACTGAGAAAACAACTTAATAAAGGGAGTGGGTTCGGGGGCTCACAGCTC
ENSRNOT00000076765	protein_coding	Zfx	1.54461	0.0469847	up	0.280959	0.171142	0.109817	1537	chrX:63162480-63165759:-	chrX	-	63162480	63165759	zinc finger protein X-linked [Source:RGD Symbol;Acc:1562664]	ASRN6AP1B10794619711	protein_coding	TGGGCAGCTGCTTACGCAATAATTATTGGCCCAGATGGACATCCTCTCACTGTCTACCCT
ENSRNOT00000081424	protein_coding	Cdc6	1.66295	0.0398439	up	0.0986587	0.150921	-0.0522625	2877	chr10:86819472-86833402:+	chr10	+	86819472	86833402	cell division cycle 6 [Source:RGD Symbol;Acc:1309157]	ASRN6AP1B10351611211	protein_coding	GTGCAAAGCTCCGTGAGTTGTGTGGCCATCATGCCTCAAACCCGATCCCAGACACAAGCT
NM_001044279	protein_coding	AABR07034648.1	1.57748	0.0171861	up	0.562691	0.404017	0.158674	2785	chr11:82680167-82732145:+	chr11	+	82680167	82732145		ASRN6AP1B10436687911	protein_coding	GCAGATGTAGCTGCTGTTAAGACATGTGGGCAGTGGTGACGTCAGGATCTCTACAGCTAC
ENSRNOT00000089800	protein_coding	Arhgap24	1.85513	0.0152259	up	0.734956	0.619335	0.115621	2949	chr14:8383214-8432195:-	chr14	-	8383214	8432195	Rho GTPase activating protein 24 [Source:RGD Symbol;Acc:1306669]	ASRN6AP1B10385329511	protein_coding	AAACGGTGCTTTAGTTTCCGGAAAGGTATTTTTGGACAGAAACTGGAGGACACGGTCCGA
ENSRNOT00000091394	protein_coding	Krt32	1.59823	0.0426086	up	0.253456	0.170815	0.0826416	1368	chr10:87995109-88000534:-	chr10	-	87995109	88000534	keratin 32 [Source:RGD Symbol;Acc:1359701]	ASRN6AP1B10290267911	protein_coding	TGGAGAGCGAGGACAGCAAGCTCCCCAGCCCTTGTAGCAATTTCTTGTCCAACATTTCAT
ENSRNOT00000065720	protein_coding	Agap1	1.5757	0.0240405	up	0.810613	0.728959	0.0816541	4330	chr9:96746440-97030163:+	chr9	+	96746440	97030163	ArfGAP with GTPase domain, ankyrin repeat and PH domain 1 [Source:RGD Symbol;Acc:1309244]	ASRN6AP1B10294682611	protein_coding	ACCAGTGGAGTGACGCTACAGTCATTGCAAACTCAGCCATCAGCAGTGAGCAAGAAGAAA
ENSRNOT00000043736	protein_coding	RGD1309362	2.01418	0.0458184	up	0.966288	0.922781	0.0435065	2712	chr18:55505993-55508704:+	chr18	+	55505993	55508704	similar to interferon-inducible GTPase [Source:RGD Symbol;Acc:1309362]	ASRN6AP1B10001021911	protein_coding	GATAGGAAATGTCTGCTCTACTCCACATCAATACCAAAAGTCATTTAATAAATTCTTCTG
ENSRNOT00000054987	protein_coding	Slc26a11	1.87629	0.027972	up	0.80637	0.691249	0.11512	1779	chr10:108480368-108503706:+	chr10	+	108480368	108503706	solute carrier family 26 member 11 [Source:RGD Symbol;Acc:1306178]	ASRN6AP1B10004978311	protein_coding	GCGGTTCTGGAGTGCACGCATGTCAGCAATATAGACTACACCGTGATTTTGGGACTCGGT
ENSRNOT00000083787	protein_coding	Thoc7	1.61841	0.0119039	up	0.304631	0.203161	0.101471	1317	chr15:12569235-12584094:+	chr15	+	12569235	12584094	THO complex 7 [Source:RGD Symbol;Acc:1305475]	ASRN6AP1B10009147811	protein_coding	GGTGAGGGTGAGAACCGCCGGGACCTAAGCCCCTAATCCTGAGTGAAGTCCTCAAGACAG
ENSRNOT00000085465	protein_coding	Man1a1	1.57769	0.00714333	up	0.646569	0.664238	-0.0176691	741	chr20:35260324-35334430:-	chr20	-	35260324	35334430	mannosidase, alpha, class 1A, member 1 [Source:RGD Symbol;Acc:1310891]	ASRN6AP1B10601360911	protein_coding	GCTGAGCTTTCTATGAATCAGGACAAGGCCCTAGAAAGCCACTGTAGAGTGAACGGAGGC
ENSRNOT00000066581	protein_coding	Usp53	1.74642	0.0276452	up	0.932471	0.872987	0.0594839	6108	chr2:227098795-227160379:-	chr2	-	227098795	227160379	ubiquitin specific peptidase 53 [Source:RGD Symbol;Acc:1306615]	ASRN6AP1B10796265111	protein_coding	ACACCAAGAGCTCCAAGTGGGTGTTTTTTGATGATGCACTTGATCGGAACCAGATGGAAA
NM_001047878	protein_coding	F5	2.14518	0.0308927	up	0.920485	0.933395	-0.0129093	6315	chr13:82479997-82535537:+	chr13	+	82479997	82535537		ASRN6AP1B10251172511	protein_coding	CCGGCAGAAATCCTCCATGGTGGACAAGATTTTTGAAGGGAATAGCAATACCAAAGGGCA
NM_017320	protein_coding	Ctss	1.94689	0.0385156	up	0.974923	0.952584	0.0223383	1330	chr2:197653137-197679768:+	chr2	+	197653137	197679768		ASRN6AP1B10590761811	protein_coding	CACTGCGGGATTGCTAGCTATTGCTCTTACCCAGAAATCTAAACCGTTTCTTCTTTTTCT
ENSRNOT00000093089	protein_coding	AABR07031193.1	1.84988	0.028885	up	0.750661	0.714655	0.0360057	698	chr18:3887419-3893314:+	chr18	+	3887419	3893314		ASRN6AP1B10153551811	protein_coding	ACACGGCATGAGGACTTCAACAAAGCTCTGATTGACGCCAATAACTCAGTAAAGAAATTA
ENSRNOT00000013001	protein_coding	Pnma2	1.83127	0.0304892	up	0.321226	0.331767	-0.0105411	3327	chr15:43582020-43589680:+	chr15	+	43582020	43589680	PNMA family member 2 [Source:RGD Symbol;Acc:1307266]	ASRN6AP1B10002987911	protein_coding	CTTCTCTCTTCCTTTTCTCTATTCCTTCTTCCGGGCAGTTTTGATCCCCATAACCCATGG
ENSRNOT00000043004	protein_coding	Pbx1	1.73788	0.0383504	up	0.668177	0.481544	0.186633	2203	chr13:86390741-86451002:-	chr13	-	86390741	86451002	PBX homeobox 1 [Source:RGD Symbol;Acc:1308213]	ASRN6AP1B10390574011	protein_coding	GGGCCCAGGTTGGAGCCAACGTGCAATCACAGGTGGATACCCTTCGCCATGTTATCAGCC
ENSRNOT00000080797	protein_coding	Mapk6	1.61441	0.0296961	up	0.799236	0.642268	0.156968	3659	chr8:82328160-82339937:-	chr8	-	82328160	82339937	mitogen-activated protein kinase 6 [Source:RGD Symbol;Acc:62087]	ASRN6AP1B10581844011	protein_coding	ACTGGGAAAGGTACCACGATTGTCAGTTCTCGGAGCATGACTGGCCTATTCATAACAACT
NM_001106451	protein_coding	Tbx15	1.56621	0.0285516	up	0.942628	0.921794	0.0208341	1254	chr2:201346756-201389962:+	chr2	+	201346756	201389962		ASRN6AP1B10348473111	protein_coding	TGGCAGAAACAGAACTGGACTTGAAGCCATCATGGAGACTTATGCATTCTGGAGACCTCC
NM_001109268	protein_coding	Gmeb1	1.65632	0.0412182	up	0.835721	0.707725	0.127996	1943	chr5:150408716-150449252:-	chr5	-	150408716	150449252		ASRN6AP1B10046680911	protein_coding	GGAAGCAAGTGGAGCATGGAGAGGAACAGTTTCTCTATACCCTGGCGGACTTGGAACGGC
ENSRNOT00000015975	protein_coding	AABR07008940.1	1.86373	0.0439466	up	0.895032	0.823931	0.0711008	851	chr2:80269661-80273790:+	chr2	+	80269661	80273790		ASRN6AP1B10007021911	protein_coding	CTGCTTGATCCAGGTATATTTGTTTATCAGCTTTTCCGGTAACTGGAATATCAGAAAAAC
ENSRNOT00000080017	protein_coding	Klra5	2.12637	0.0311364	up	0.879061	0.843045	0.0360158	1152	chr4:165169417-165317574:-	chr4	-	165169417	165317574	killer cell lectin-like receptor, subfamily A, member 5 [Source:RGD Symbol;Acc:735134]	ASRN6AP1B10466414011	protein_coding	GGGATCAATTTCTTCAACCAGAATCATTTCAGAGCAACAATACAGAAATCACTCAAGGGC
ENSRNOT00000024336	protein_coding	Zeb1	1.54348	0.0280428	up	0.859545	0.736518	0.123026	3270	chr17:54658463-54714914:-	chr17	-	54658463	54714914	zinc finger E-box binding homeobox 1 [Source:RGD Symbol;Acc:3831]	ASRN6AP1B10131730911	protein_coding	TGAAGGAGCACTTACGGATCCACAGTGGAGAGAAGCCATATGAATGCCCAAACTGCAAGA
ENSRNOT00000039012	protein_coding	Jmjd4	1.73235	0.0302965	up	0.622447	0.363266	0.259181	1801	chr10:45798797-45804541:+	chr10	+	45798797	45804541	jumonji domain containing 4 [Source:RGD Symbol;Acc:1307186]	ASRN6AP1B10003470111	protein_coding	CTTAGTTACCCTAGGATTCCTGAGTGATGGACAGCTTTGGATGCCTACCTTGGAGGTACT
ENSRNOT00000081971	protein_coding	Dock7	1.61675	0.0332233	up	0.73382	0.620883	0.112937	6673	chr5:117596341-117780777:-	chr5	-	117596341	117780777	dedicator of cytokinesis 7 [Source:RGD Symbol;Acc:1309790]	ASRN6AP1B10366847711	protein_coding	GCGGAGCCGAGGACAACTTGAGAGAAGCCCATCTGGAAGTGCCTTTGGGAGCCAAGAAAA
ENSRNOT00000038939	protein_coding	LOC257650	2.50905	0.0402641	up	0.197524	0.191972	0.00555238	1914	chr10:86223336-86236886:+	chr10	+	86223336	86236886	hippyragranin [Source:RGD Symbol;Acc:727791]	ASRN6AP1B10083299111	protein_coding	ATAGTAGGTAGCTTGCTTGTTTCTTTTATCCTTCCTTCCTTCCATCCTTCCTTCCTTCCT
ENSRNOT00000006504	protein_coding	Fam171b	1.80855	0.0496918	up	0.482082	0.501773	-0.019691	2605	chr3:71210301-71262615:+	chr3	+	71210301	71262615	family with sequence similarity 171, member B [Source:RGD Symbol;Acc:1562526]	ASRN6AP1B10008373611	protein_coding	GTGGATGGGAAAATAATCACTCGAAAATCGGAAATGTCCTCTCTGGCCTGTTCTTTTTCT
ENSRNOT00000028855	protein_coding	Siglec1	1.79886	0.0320395	up	0.846256	0.784554	0.0617025	6671	chr3:123612067-123630929:-	chr3	-	123612067	123630929	sialic acid binding Ig like lectin 1 [Source:RGD Symbol;Acc:1311953]	ASRN6AP1B10643855011	protein_coding	ATTCAGCAGAGATGACCACTCAGAAAGATAATATCCAGGAGGAGACGGTTGCTGCTGTCT
ENSRNOT00000011112	protein_coding	Galnt12	2.21456	0.0454056	up	0.759704	0.467888	0.291815	1740	chr5:62718787-62750145:+	chr5	+	62718787	62750145	polypeptide N-acetylgalactosaminyltransferase 12 [Source:RGD Symbol;Acc:1562001]	ASRN6AP1B10002277311	protein_coding	CAAGCAGAGCGGGAAATGTGTGGAGGCCACGGAGAAGGAGTTCGACACTTCCTTTGCTCC
ENSRNOT00000084595	protein_coding	Sptbn1	1.53928	0.034084	up	0.836358	0.81534	0.0210181	6933	chr14:114518940-114583122:-	chr14	-	114518940	114583122	spectrin, beta, non-erythrocytic 1 [Source:RGD Symbol;Acc:727922]	ASRN6AP1B10525499811	protein_coding	ACAGATGAGGGACAGCAAACGCCTCACTGTGCAGACCAAGTTCATGGAGCTTCTGGAGCC
ENSRNOT00000060550	protein_coding	Ptpdc1	1.51255	0.0124026	up	0.529992	0.360729	0.169263	3040	chr17:16333415-16380573:+	chr17	+	16333415	16380573	protein tyrosine phosphatase domain containing 1 [Source:RGD Symbol;Acc:1307698]	ASRN6AP1B10109458011	protein_coding	GGCGCGCCAAGAGGTTCGGAGATGGCTGCAGGAGTCTTGCCGCAGAATGAAAATCCGTAT
ENSRNOT00000077119	protein_coding	AABR07034648.1	1.77501	0.0100456	up	0.263582	0.156439	0.107144	1356	chr11:82680253-82730832:+	chr11	+	82680253	82730832		ASRN6AP1B10114156611	protein_coding	CGGAGGACTAGATCAACCGGGGTGCCCCAAGACAATATTTGGAGCTATGAATTTCATCCG
NM_001107633	protein_coding	Gcc2	1.98401	0.021396	up	0.34461	0.167387	0.177223	6526	chr20:27832993-27879764:+	chr20	+	27832993	27879764		ASRN6AP1B10941267911	protein_coding	AGGACGCCTGAAAAGGCCGAGGTGGCCGCGGGTCGCTGCCACGATGGAGGATTCTGCTCA
ENSRNOT00000020207	protein_coding	Zfp483	1.6074	0.0331237	up	0.868278	0.874802	-0.00652419	2202	chr5:76092287-76102590:+	chr5	+	76092287	76102590	zinc finger protein 483 [Source:RGD Symbol;Acc:727958]	ASRN6AP1B10452462711	protein_coding	AGACCCTAGACCAGGAGAGTCGGTAAAAGAGAGTGAGTCTAGAAGTGAATTGGATGCTTT
ENSRNOT00000000092	protein_coding	Antxr2	1.51627	0.0241066	up	0.582355	0.470771	0.111584	1467	chr14:13192347-13274978:+	chr14	+	13192347	13274978	anthrax toxin receptor 2 [Source:RGD Symbol;Acc:1561294]	ASRN6AP1B10001831111	protein_coding	TTGATCTTGAAGCAGTACGACCGGGTGTCCTTGATGAGACCCCAGGAAGGCGATGAGGGT
ENSRNOT00000061954	protein_coding	Adgb	1.78788	0.0248417	up	0.644239	0.521957	0.122283	5000	chr1:4445027-4550768:-	chr1	-	4445027	4550768	androglobin [Source:RGD Symbol;Acc:1564259]	ASRN6AP1B10113038411	protein_coding	TCACTATGTACGGAAAACAGCTGATGAGGCCGTGCTGCAGACAGATGAACTGAGTAAGCA
ENSRNOT00000046164	protein_coding	Gpr174	1.9527	0.0234646	up	0.512663	0.490721	0.0219425	4735	chrX:78372257-78399944:+	chrX	+	78372257	78399944	G protein-coupled receptor 174 [Source:RGD Symbol;Acc:1564689]	ASRN6AP1B10000627211	protein_coding	ATTTGGCCAATGAATAACAGACCAACTTACCATGCTCTGTGAGGATTCACCAGTGGAACT
ENSRNOT00000081021	protein_coding	Plec	1.55097	0.0407597	up	0.766646	0.690708	0.0759387	14900	chr7:117230321-117257402:-	chr7	-	117230321	117257402	plectin [Source:RGD Symbol;Acc:621649]	ASRN6AP1B10564363411	protein_coding	GGCAACTGTGTTGTGTAGATGAACGAGACCGTGTGCAGAAGAAAACTTTCACCAAGTGGG
ENSRNOT00000015067	protein_coding	Elf2	1.68772	0.0307669	up	0.942592	0.854658	0.0879345	3491	chr2:140310375-140334912:-	chr2	-	140310375	140334912	E74 like ETS transcription factor 2 [Source:RGD Symbol;Acc:1310585]	ASRN6AP1B10341584411	protein_coding	TGAGGGATTCAAGAAGTCCCGAGTTTATCCATGCTGCGATGAGGCCAGATGTCATTACGG
ENSRNOT00000047843	protein_coding	Itsn1	1.60183	0.036018	up	0.672611	0.660009	0.0126023	3990	chr11:31943119-32031481:+	chr11	+	31943119	32031481	intersectin 1 [Source:RGD Symbol;Acc:2935]	ASRN6AP1B10039025711	protein_coding	AAGTCATGACGAGATCACCATCCAGCCAGGAGATATAGTCATGGTTAAAGGGGAATGGGT
ENSRNOT00000090152	protein_coding	Fnip2	1.86551	0.0345936	up	0.804616	0.670863	0.133752	4287	chr2:178225915-178334900:-	chr2	-	178225915	178334900	folliculin interacting protein 2 [Source:RGD Symbol;Acc:1562174]	ASRN6AP1B10458899611	protein_coding	AAATCAGAACAGTTTGGGTCCTTGTCGTACTGGAAGTAACCTAGCACACAGCACACCTGT
ENSRNOT00000012075	protein_coding	Ass1	1.67057	0.00204077	up	0.784405	0.67552	0.108886	1565	chr3:10327414-10371240:-	chr3	-	10327414	10371240	argininosuccinate synthase 1 [Source:RGD Symbol;Acc:2163]	ASRN6AP1B10286264011	protein_coding	AGCTGGTGAGCATGAACGTACAGGGTGACTATGAACCCATTGATGCCACCGGCTTCATCA
ENSRNOT00000088549	protein_coding	Itgav	1.71751	0.0443402	up	0.898914	0.773591	0.125323	3159	chr3:71114100-71202411:+	chr3	+	71114100	71202411	integrin subunit alpha V [Source:RGD Symbol;Acc:1310613]	ASRN6AP1B10148659211	protein_coding	ACTGCCGACACAGAGATCAACCCTCTGAGAATTAAGTCCATGTCTTTACAGACGCCCGAA
ENSRNOT00000017060	protein_coding	C1qb	2.35212	0.0309262	up	0.948861	0.922963	0.0258974	1083	chr5:155246447-155252003:-	chr5	-	155246447	155252003	complement C1q B chain [Source:RGD Symbol;Acc:2229]	ASRN6AP1B10001952011	protein_coding	CAAAGCCCTGACCAGAGCCCTGTAGATGTTACAGAATGGGTAAATAAACTCTTCAAGGCC
ENSRNOT00000051065	protein_coding	Hjurp	1.56841	0.0495423	up	0.489736	0.377804	0.111932	2859	chr9:95349086-95362014:-	chr9	-	95349086	95362014	Holliday junction recognition protein [Source:RGD Symbol;Acc:1305846]	ASRN6AP1B10000582511	protein_coding	TAGAGCCATCGATACAAGGAGCAGGGCCAGACCTCAGACTTCAACAATACTAGCTGGGTC
ENSRNOT00000014514	protein_coding	Zyg11a	3.21272	0.00400819	up	0.472781	0.335067	0.137714	2121	chr5:127792208-127828902:-	chr5	-	127792208	127828902	zyg-11 family member A, cell cycle regulator [Source:RGD Symbol;Acc:1309582]	ASRN6AP1B10001212311	protein_coding	AGCGCTGGGCACTGTGGGCCATACATCATGTTTGCAATAAAAACCCTAGACCTAAAGAGG
ENSRNOT00000005849	protein_coding	Zbtb18	1.65058	0.0339163	up	0.811331	0.666316	0.145015	1569	chr13:95589668-95591236:+	chr13	+	95589668	95591236	zinc finger and BTB domain containing 18 [Source:RGD Symbol;Acc:621548]	ASRN6AP1B10007648711	protein_coding	AGCTTGCCCACTGTCAGAGACTGGACCTTAGAAGATAGCTCTCAAGAACTTTGGAAATAA
ENSRNOT00000064751	protein_coding	Morc3	1.58785	0.0258015	up	0.933577	0.8631	0.0704764	3847	chr11:34052110-34094696:+	chr11	+	34052110	34094696	MORC family CW-type zinc finger 3 [Source:RGD Symbol;Acc:1307924]	ASRN6AP1B10136435911	protein_coding	TCATGGGTAAGAAGGGGACAAGAATCATCATTTGGAACCTTAGAAGGCTTACTGCAGTAT
ENSRNOT00000040701	protein_coding	Amacr	1.98778	0.0396324	up	0.890596	0.851237	0.0393595	1365	chr2:60949283-60960987:+	chr2	+	60949283	60960987	alpha-methylacyl-CoA racemase [Source:RGD Symbol;Acc:3048]	ASRN6AP1B10615515911	protein_coding	AATTAGACACAGTGGAAGGAACGGCATACTTAAGTACTTTCCTGTGGAAAACTCAAGCCA
ENSRNOT00000016625	protein_coding	Zbtb38	1.77017	0.00383804	up	0.919901	0.872206	0.0476956	4005	chr8:104589621-104593625:-	chr8	-	104589621	104593625	zinc finger and BTB domain containing 38 [Source:RGD Symbol;Acc:1310136]	ASRN6AP1B10001599711	protein_coding	AAAAAGGATCCTAACAACTATTTTGGGTTTTATCATTCACTCTACACAGAATGCATAAAA
ENSRNOT00000071728	protein_coding	LOC100911825	1.81633	0.0360367	up	0.920182	0.875604	0.0445786	1316	chr13:91146876-91228901:-	chr13	-	91146876	91228901	low affinity immunoglobulin gamma Fc region receptor III-like [Source:RGD Symbol;Acc:6490558]	ASRN6AP1B10516559811	protein_coding	ACAGAACACGTGTCCAAGCCTGTCACCATCACTGTCCAAGGTTCAGCAACGGCGTCCACC
ENSRNOT00000085150	protein_coding	B3galnt2	1.71252	0.0440745	up	0.821864	0.849204	-0.0273396	1744	chr17:54031258-54070231:-	chr17	-	54031258	54070231	beta-1,3-N-acetylgalactosaminyltransferase 2 [Source:RGD Symbol;Acc:1306946]	ASRN6AP1B10024655211	protein_coding	TGTCAGCATGGGCATTTGGATGGCAGCCATAGGACCTAAAAGACACCAGTGAGAAGACCT
ENSRNOT00000027785	protein_coding	Hcn3	1.84116	0.0488999	up	0.263996	0.167596	0.0963996	6413	chr2:188454853-188471988:-	chr2	-	188454853	188471988	hyperpolarization-activated cyclic nucleotide-gated potassium channel 3 [Source:RGD Symbol;Acc:620691]	ASRN6AP1B10002743211	protein_coding	GTTACTTAGGATCTCACTACTAAGTTTGAGAAAAATCCTCAGCTCTTGGGCCTACTGGGC
ENSRNOT00000072082	protein_coding	Vom1r95	2.0212	0.0330012	up	0.0118462	0.0303405	-0.0184943	945	chr4:121821837-121822781:-	chr4	-	121821837	121822781	vomeronasal 1 receptor 95 [Source:RGD Symbol;Acc:1359401]	ASRN6AP1B10008266111	protein_coding	ACTAGCCTGATGATATCCATGTATGATAGGATAGTAAGGTTAGAGTCTCTGTGTTCATAA
ENSRNOT00000089473	protein_coding	Arid4a	1.62354	0.0487839	up	0.942886	0.89547	0.0474153	4025	chr6:93462852-93531806:+	chr6	+	93462852	93531806	AT-rich interaction domain 4A [Source:RGD Symbol;Acc:1307442]	ASRN6AP1B10351662511	protein_coding	AACATGCCATACAGTTTATCTAAGACATCAAACAGTGAAGGAAAATCAGACTCGTGCTCA
ENSRNOT00000001305	protein_coding	Camsap3	1.75107	0.0443434	up	0.181265	0.154551	0.0267133	4141	chr12:2134022-2157403:+	chr12	+	2134022	2157403	calmodulin regulated spectrin-associated protein family, member 3 [Source:RGD Symbol;Acc:1597412]	ASRN6AP1B10441234411	protein_coding	TTGAAAAGAGAAGCTGAGACATGGTCCTTCCTTCCTAAGCTCGAGTTTCTGTCTCATGCT
NM_001135711	protein_coding	Srsf12	1.50211	0.0303844	up	0.679655	0.412198	0.267457	786	chr5:48456777-48484017:+	chr5	+	48456777	48484017		ASRN6AP1B10169049611	protein_coding	GCCTGAAAGAGTCTCGACACAGGCGATCTTCTTACAGTCAGTCTAAATCTCGTTCCAAAT
ENSRNOT00000092627	protein_coding	Wasf3	1.67083	0.0460907	up	0.026321	0.0670005	-0.0406795	1528	chr12:10298555-10307265:-	chr12	-	10298555	10307265	WAS protein family, member 3 [Source:MGI Symbol;Acc:MGI:2658986]	ASRN6AP1B10003188211	protein_coding	TCGATTTGCACACTCCGTCTGGTGGCCTCCAAGGAACTGTGTGTGCTTGTTTGCACTCGC
ENSRNOT00000034334	protein_coding	Lrrc58	1.66262	0.0404237	up	0.897323	0.81467	0.0826528	1377	chr11:65747036-65759581:-	chr11	-	65747036	65759581	leucine rich repeat containing 58 [Source:RGD Symbol;Acc:1307440]	ASRN6AP1B10002438511	protein_coding	TGCGTTCTATCTACACACTCGGGAGGAATGAGTCCAGTTCCATGTTTAGGTTCTTTGACT
ENSRNOT00000015529	protein_coding	Vegfc	1.6277	0.0491073	up	0.948599	0.905905	0.0426939	2130	chr16:40440207-40555576:-	chr16	-	40440207	40555576	vascular endothelial growth factor C [Source:RGD Symbol;Acc:619800]	ASRN6AP1B10007710611	protein_coding	CTGTGGGAATGGACTGGCATTCATGTGCATAAAGCCTTTTAAGAGACTGGTTTTCTGCCA
ENSRNOT00000090802	protein_coding	Sema6d	1.68438	0.0178231	up	0.833265	0.793512	0.0397533	4258	chr3:116899878-116956169:+	chr3	+	116899878	116956169	semaphorin 6D [Source:RGD Symbol;Acc:1310910]	ASRN6AP1B10497454511	protein_coding	CCCAAACACTTCCGATTTTACTGATACTATATCAGGTGTACGGTGGGAAGTCCAGTCTGG
ENSRNOT00000019044	protein_coding	Utp6	1.67512	0.0341735	up	0.83489	0.796127	0.0387628	1788	chr10:67257161-67285617:-	chr10	-	67257161	67285617	UTP6 small subunit processome component [Source:RGD Symbol;Acc:1311017]	ASRN6AP1B10000148011	protein_coding	CTACAGGGACAGTCAGCATCGATGTTTGTAGCTAAACACGCCATGCATCAGGCTGGCCAC
ENSRNOT00000058453	protein_coding	Cd200	1.68451	0.0477784	up	0.665486	0.486356	0.17913	2237	chr11:60371729-60398450:+	chr11	+	60371729	60398450	Cd200 molecule [Source:RGD Symbol;Acc:3104]	ASRN6AP1B10441620311	protein_coding	TCAGGAGCGGGGTGAGTCATCACAGGGGATGCAAAGAATGAAATAAGAGCTCTAGAGAAA
ENSRNOT00000093127	protein_coding	Clasp1	1.66395	0.0145251	up	0.193446	0.133053	0.0603933	4895	chr13:34498749-34584651:+	chr13	+	34498749	34584651	cytoplasmic linker associated protein 1 [Source:RGD Symbol;Acc:1310970]	ASRN6AP1B10335025811	protein_coding	CACACAGCTAGTGGCCGTGCCAGTCTGTGCAGAACACACATTGGTGGTGCCTCTGAGACG
ENSRNOT00000064320	protein_coding	Tmtc1	1.80873	0.000835336	up	0.497177	0.285644	0.211533	3073	chr4:182625386-182844291:-	chr4	-	182625386	182844291	transmembrane and tetratricopeptide repeat containing 1 [Source:RGD Symbol;Acc:1564868]	ASRN6AP1B10000751911	protein_coding	TGACTGTGCTGAAAGAGTTGTTTCCATGAAGAGAAACAGCAGAGGGGAGCAGACTGTCTG
ENSRNOT00000036633	protein_coding	Mtmr12	1.73768	0.0296863	up	0.945973	0.889754	0.0562195	2529	chr2:62236577-62303919:+	chr2	+	62236577	62303919	myotubularin related protein 12 [Source:RGD Symbol;Acc:1307902]	ASRN6AP1B10188748411	protein_coding	AGGCCAGCGGAAAGGATCACGTTTCAAACATCAACGACAACTTTCTTTGCCACTTACCCA
ENSRNOT00000016376	protein_coding	Cyfip1	1.82939	0.0249005	up	0.956633	0.908802	0.0478317	4387	chr1:114258793-114347137:+	chr1	+	114258793	114347137	cytoplasmic FMR1 interacting protein 1 [Source:RGD Symbol;Acc:1310332]	ASRN6AP1B10342588011	protein_coding	TCATCGAGAATCATTCTTCTACACTCACTTGATAAATTTCAGTGAAACACTGCAGCAGTG
ENSRNOT00000067653	protein_coding	Dnm3	2.56974	0.0211305	up	0.855736	0.792803	0.0629326	3745	chr13:79910382-80379929:-	chr13	-	79910382	80379929	dynamin 3 [Source:RGD Symbol;Acc:727949]	ASRN6AP1B10001337811	protein_coding	GAGAAAAGTTAAGTGTATGCTAGCACATGATTTCTATGGTTTACATATAAATGACCATAG
ENSRNOT00000072526	protein_coding	Lin7a	1.61083	0.029998	up	0.894561	0.805436	0.0891246	660	chr7:49429613-49656856:+	chr7	+	49429613	49656856	lin-7 homolog A, crumbs cell polarity complex component [Source:RGD Symbol;Acc:621256]	ASRN6AP1B10728491111	protein_coding	GAACGGAGTGAGCGTGGAAGGGGAACATCACGAGAAAGCTGTAGAACTTCTCAAGGCTGC
ENSRNOT00000065229	protein_coding	Sept8	1.59309	0.0422952	up	0.856	0.81181	0.0441895	4008	chr10:38877422-38901122:+	chr10	+	38877422	38901122	septin 8 [Source:RGD Symbol;Acc:1308449]	ASRN6AP1B10499504511	protein_coding	TGCCACTTCACAGCAGCCTCTGAGGAAAGACAAGGACAAGAAGAATTAAAGCACGCACAG
ENSRNOT00000073003	protein_coding	AABR07005579.1	1.58868	0.0358691	up	0.924963	0.891601	0.0333621	1934	chr1:188556352-188572141:-	chr1	-	188556352	188572141		ASRN6AP1B10408814811	protein_coding	GCCTGCATAGATCAGGTGAGACGGAAGGCCTTACAAGAAGAGATTGATCGTGAGTCTGGC
ENSRNOT00000082600	protein_coding	Ppp1r13b	1.55534	0.0405241	up	0.387358	0.347123	0.0402348	3654	chr6:136398518-136436818:-	chr6	-	136398518	136436818	protein phosphatase 1, regulatory subunit 13B [Source:RGD Symbol;Acc:1304651]	ASRN6AP1B10047552611	protein_coding	GCTGGTTGCCAAGGAACAGCGTTTACATTTCCTAAAGCAACAGGAGCGCCGCCAGCAGCA
ENSRNOT00000092939	protein_coding	Ppfia1	1.52449	0.0252509	up	0.659569	0.50947	0.150099	4828	chr1:217644486-217720221:-	chr1	-	217644486	217720221	PTPRF interacting protein alpha 1 [Source:RGD Symbol;Acc:1309009]	ASRN6AP1B10483092411	protein_coding	GAAGACGAGGAGGGAAGCTGGGCTCAGACGCTAGCATATGGGGACATGAACCACGAGTGG
ENSRNOT00000019674	protein_coding	Slc35g3	1.53545	0.0228028	up	0.243959	0.243336	0.000622598	1304	chr10:56366609-56368360:-	chr10	-	56366609	56368360	solute carrier family 35, member G3 [Source:RGD Symbol;Acc:1308025]	ASRN6AP1B10003401011	protein_coding	AGATGGAGAGAACCGACTTCTACAGATTAGATTATCCTCTCTATACATGCGCTGTGGCAT
NM_053792	protein_coding	AABR07063281.1	1.60052	0.00962226	up	0.779963	0.702422	0.0775408	5392	chr6:26390692-26485042:+	chr6	+	26390692	26485042		ASRN6AP1A10030958311	protein_coding	CTGCAGGAGTATGAGATCGCTGAGGAGCTCTACACCAAAGGAGACCGGACCAAAGATGCT
ENSRNOT00000038543	protein_coding	Fnip2	1.84845	0.0363623	up	0.726004	0.584318	0.141686	3906	chr2:178226596-178297172:-	chr2	-	178226596	178297172	folliculin interacting protein 2 [Source:RGD Symbol;Acc:1562174]	ASRN6AP1B10055908211	protein_coding	ATCAGAACAGTTTGGGTCCTTGTCGTACTGGAAGTAACCTAGGTCTGCTGCAGGCTTGCA
ENSRNOT00000084505	protein_coding	Cab39l	1.78501	0.0391075	up	0.889546	0.797242	0.0923033	1429	chr15:39779648-39870208:+	chr15	+	39779648	39870208	calcium binding protein 39-like [Source:RGD Symbol;Acc:1308945]	ASRN6AP1B10341865311	protein_coding	TGTCTTTAAGGCTCATCTGGGTCAAGACTATAAGCTTCAGACGGATTCAACTGCCACTGT
ENSRNOT00000044028	protein_coding	Trpc4	1.80832	0.0150861	up	0.778322	0.621194	0.157129	3127	chr2:143475323-143604972:+	chr2	+	143475323	143604972	transient receptor potential cation channel, subfamily C, member 4 [Source:RGD Symbol;Acc:621276]	ASRN6AP1B10100459011	protein_coding	ACGCAAACCAAATCTTCTCTGTTTCAGAAGAAATTACTCGTCAACAGGCGGCAGGAGCAC
ENSRNOT00000052120	protein_coding	Klhl24	1.84552	0.0450245	up	0.716047	0.82574	-0.109693	1800	chr11:84615760-84633504:-	chr11	-	84615760	84633504	kelch-like family member 24 [Source:RGD Symbol;Acc:727971]	ASRN6AP1B10622039211	protein_coding	ACGTACAAAACACGTTCAGCCGGCAGGAAAACTGTGGTATGTCTGTTTGTAATGGTAAAT
ENSRNOT00000085534	protein_coding	Tbc1d14	1.55067	0.0310054	up	0.922946	0.873803	0.0491434	2420	chr14:79205466-79436522:+	chr14	+	79205466	79436522	TBC1 domain family, member 14 [Source:RGD Symbol;Acc:1309993]	ASRN6AP1B10122729611	protein_coding	CCCACTCCGAGAGACTGCTCAGAAAGATTCAAAGAAAACACAAAAGTTTCTTCTTGGACC
ENSRNOT00000006279	protein_coding	Fam84b	1.59171	0.0494869	up	0.384969	0.282236	0.102733	933	chr7:101139376-101140308:-	chr7	-	101139376	101140308	family with sequence similarity 84 member B [Source:HGNC Symbol;Acc:HGNC:24166]	ASRN6AP1B10004766311	protein_coding	CAACAAGTGCAGTCCGGGTGACCTGGTGGAGTTTGTATCGCAGGCGCAATACCCGCACTG
NM_012742	protein_coding	Foxa1	2.13921	0.0371502	up	0.509197	0.563656	-0.0544592	2189	chr6:78516579-78549669:-	chr6	-	78516579	78549669		ASRN6AP1B10004805811	protein_coding	CAGTGTTCACTAACCCTTTGCTTGAAATTGATGTCACAAGCTTCAGGCAGGTACCCTGTC
ENSRNOT00000011303	protein_coding	Mettl5	1.73896	0.024179	up	0.307407	0.370887	-0.0634807	1081	chr3:56101580-56113857:-	chr3	-	56101580	56113857	methyltransferase like 5 [Source:RGD Symbol;Acc:1566062]	ASRN6AP1B10001556811	protein_coding	TTCTCTGTCTCTTCCGTCTCTTCCTCTTTTCACTGGTCCTATTACAACAAAGAATTTTGT
ENSRNOT00000086882	protein_coding	Vom1r98	1.67674	0.034149	up	0.442214	0.331497	0.110717	945	chr4:121912352-121913296:+	chr4	+	121912352	121913296	vomeronasal 1 receptor 98 [Source:RGD Symbol;Acc:1549694]	ASRN6AP1B10006118711	protein_coding	ACTAACCCGTTGATATCCATGTATGAGAGGATAGTGAGATTGGATTTTCTGTGCTGGTAA
ENSRNOT00000006961	protein_coding	Itgav	1.6039	0.040563	up	0.886224	0.778186	0.108038	3144	chr3:71114100-71202411:+	chr3	+	71114100	71202411	integrin subunit alpha V [Source:RGD Symbol;Acc:1310613]	ASRN6AP1B10041157911	protein_coding	TGCCGACACAGAGATCAACCCTCTGAGAATTAAGACGCCCGAAAAGAATGACACAGCAGC
NM_001191632	protein_coding	Fcho2	1.90216	0.0277398	up	0.950943	0.847031	0.103912	3051	chr2:28927918-29029271:-	chr2	-	28927918	29029271		ASRN6AP1B10291396911	protein_coding	TGGTACTGGCTATAGACTTTCTTTAGTAAAGAAGCGTTTTGCCACTGGACGATACTTGGC
NM_019343	protein_coding	Rgs7	1.5881	0.0486387	up	0.720946	0.604476	0.116469	2216	chr13:93095659-93535604:-	chr13	-	93095659	93535604		ASRN6AP1B10537547611	protein_coding	CAGCAATGGGGTGGCAGAGGAATCACCGAACATGCTGGTGTACAGAAAGATGGAAGATGT
ENSRNOT00000076248	protein_coding	Ercc5	1.5378	0.0497106	up	0.897833	0.798467	0.0993666	2528	chr9:50925619-50955882:+	chr9	+	50925619	50955882	ERCC excision repair 5, endonuclease [Source:RGD Symbol;Acc:1586176]	ASRN6AP1B10376687011	protein_coding	AGGTGCTGAGGACTCACCCGACGAATGGCAAGATGTTAATTTGGAGGAACTGGATGCCCT
ENSRNOT00000009634	protein_coding	Xdh	1.7072	0.0419386	up	0.738333	0.703612	0.0347204	4756	chr6:25149235-25211494:-	chr6	-	25149235	25211494	xanthine dehydrogenase [Source:RGD Symbol;Acc:62043]	ASRN6AP1B10004037511	protein_coding	AAAACCTCCACCTACGTTTGCATCATGGAAGGCAATAAAAATGAAGTGAAATCAAGGCCA
ENSRNOT00000084687	protein_coding	RGD1306063	1.69239	0.0399153	up	0.888843	0.864674	0.0241693	701	chr15:12872408-12889108:-	chr15	-	12872408	12889108	similar to HT021 [Source:RGD Symbol;Acc:1306063]	ASRN6AP1B10327714511	protein_coding	GGGAACAGTTTCTTTTAGGAAAAGCACTTATGTACCAGTTTCAGGAAGGCTCAGGATGGT
ENSRNOT00000049759	protein_coding	Me2	1.55523	0.0324921	up	0.554553	0.346888	0.207665	2899	chr18:69738686-69784099:-	chr18	-	69738686	69784099	malic enzyme 2 [Source:RGD Symbol;Acc:1310321]	ASRN6AP1B10452148911	protein_coding	GGGCCAGGCGTCCGGAGAGAGAAGATGTTTTCCCGGTTAAGAGCTGTTACCACTCCTTGC
ENSRNOT00000017042	protein_coding	Lgals9	1.5917	0.0496627	up	0.275073	0.225484	0.0495893	1070	chr10:64737088-64759787:+	chr10	+	64737088	64759787	galectin 9 [Source:RGD Symbol;Acc:3005]	ASRN6AP1B10557073811	protein_coding	GCGAAGCCTGCCTGGGAGAATGCCCTTCAATCGTGGCCAGAGTTTCTCAGTGTGGATCTT
ENSRNOT00000076233	protein_coding	Slfn5	1.54254	0.00467214	up	0.744145	0.516473	0.227672	485	chr10:70298568-70303039:+	chr10	+	70298568	70303039	schlafen family member 5 [Source:RGD Symbol;Acc:1312025]	ASRN6AP1B10214987711	protein_coding	TCTGACTCCAGGAGGCAAGCGTGCTGCGGAGGACAGACGCCGGAAAAGGTTTCAGTCAAA
ENSRNOT00000005637	protein_coding	Snx13	1.57531	0.0436489	up	0.8898	0.849692	0.040108	3075	chr6:54488075-54588778:+	chr6	+	54488075	54588778	sorting nexin 13 [Source:RGD Symbol;Acc:1309778]	ASRN6AP1B10041015311	protein_coding	AGGATCAGATGATGGGGACGGAGGTAAGTCTTTAGATGACCTTTCAAGTGTGACGTCTGA
ENSRNOT00000024079	protein_coding	Phf23	1.83873	0.0391371	up	0.757126	0.601562	0.155564	1685	chr10:56605140-56609233:+	chr10	+	56605140	56609233	PHD finger protein 23 [Source:RGD Symbol;Acc:1302969]	ASRN6AP1B10003067211	protein_coding	TCTTCTTTCTTCCATTTACTTTCTTCTACACCGGATGTATTTTTAATTTTGGGCTCCCCC
ENSRNOT00000047903	protein_coding	Gpam	1.66342	0.0375293	up	0.115789	0.0663061	0.0494834	2517	chr1:275846966-275876329:-	chr1	-	275846966	275876329	glycerol-3-phosphate acyltransferase, mitochondrial [Source:RGD Symbol;Acc:61847]	ASRN6AP1B10937295811	protein_coding	GCCGGCAGAAGCTCCTGGAATACATTCTGAGCTTCGTGGTGCTGTAGGGTTCCCTCAGCA
ENSRNOT00000076507	protein_coding	Asph	1.60491	0.0453782	up	0.784837	0.687242	0.0975953	2591	chr5:22709158-22769925:-	chr5	-	22709158	22769925	aspartate-beta-hydroxylase [Source:RGD Symbol;Acc:1312000]	ASRN6AP1B10768457411	protein_coding	CCCTGAGGGGGCAGACCTCGAAGCAGATGGACCAGCAGGAGAGCCACAGTCAGAGGTTGA
ENSRNOT00000044287	protein_coding	AABR07031756.1	1.59162	0.0402963	up	0.734455	0.623634	0.110821	5078	chr18:31728373-31749647:-	chr18	-	31728373	31749647	glucocorticoid receptor [Source:RefSeq peptide;Acc:NP_036708]	ASRN6AP1B10021798711	protein_coding	CTGGCAACGGTTTTACCAACTGACAAAGCTTCTGGACTCCATGCATGAGGTGGTTGAGAA
NM_001270558	protein_coding	Aqp4	1.54886	0.038266	up	0.859978	0.776356	0.0836225	4845	chr18:6766009-6782757:-	chr18	-	6766009	6782757		ASRN6AP1B10104240111	protein_coding	AGTCACCACGATCAATTATACCGGAGCCAGCATGAATCCAGCTCGATCCTTTGGCCCTGC
ENSRNOT00000058479	protein_coding	Kng1	3.2297	0.0227025	up	0.727042	0.393454	0.333587	1299	chr11:81421783-81444375:-	chr11	-	81421783	81444375	kininogen 1 [Source:RGD Symbol;Acc:1359376]	ASRN6AP1B10405925611	protein_coding	CACCTTTCCGGCTGGTGCAAGTACAAGAAACTAAAGAAGGAACAACTAGGCTCCTAAACT
ENSRNOT00000032301	protein_coding	Lacc1	1.85408	0.0231805	up	0.766961	0.544841	0.22212	1339	chr15:59209829-59215803:-	chr15	-	59209829	59215803	laccase domain containing 1 [Source:RGD Symbol;Acc:1310185]	ASRN6AP1B10000963011	protein_coding	ATGTCCGTGATGGCCTTAACTTCGGTACACAGATAGGCTTCATATCCCTTAGAGAATGAG
ENSRNOT00000011048	protein_coding	Allc	1.78876	0.0384548	up	0.439695	0.396746	0.0429484	1473	chr6:47812994-47848026:-	chr6	-	47812994	47848026	allantoicase [Source:RGD Symbol;Acc:621804]	ASRN6AP1B10151509411	protein_coding	TCCAGTCACCAAGCTAACTCCTAACCAAAATCACTTGTTGGACAGCCTGACCCTGGAGCT
ENSRNOT00000080934	protein_coding	Tbc1d9	1.64994	0.0418984	up	0.69179	0.522798	0.168992	5317	chr19:24329544-24429909:+	chr19	+	24329544	24429909	TBC1 domain family member 9 [Source:RGD Symbol;Acc:1308221]	ASRN6AP1B10362384611	protein_coding	TGGAAGAACTATATGCGCTTTTCAAGGCTGAACATCTGACCAGCTGCTACTGGGGTGGGA
NM_001106468	protein_coding	Usp53	1.55428	0.0170174	up	0.404773	0.27889	0.125883	6111	chr2:227098795-227160379:-	chr2	-	227098795	227160379		ASRN6AP1B10076074611	protein_coding	TCAGAGCAAAGACCTCCCAGAAGGCTTTAGAAAAGACCTCCAGGACTTGGAAGCAGATGA
ENSRNOT00000001338	protein_coding	LOC102556092	1.59179	0.0474925	up	0.927669	0.893673	0.0339952	786	chr12:37184763-37185548:-	chr12	-	37184763	37185548	uncharacterized LOC102556092 [Source:RGD Symbol;Acc:7677226]	ASRN6AP1B10004935411	protein_coding	TGCATCCACCAGAGAGTACACACCAAGGAGAGAAACCATCTCAAAATATCAGTTATATAA
ENSRNOT00000083655	protein_coding	Abcb7	1.66415	0.0352647	up	0.825459	0.797934	0.0275243	2256	chrX:75150611-75291938:-	chrX	-	75150611	75291938	ATP binding cassette subfamily B member 7 [Source:RGD Symbol;Acc:1303086]	ASRN6AP1B10443107011	protein_coding	ACTTCTTTTCCAGGAGGAGAAAAGCAGAGGGTAGCAATTGCAAGAGCCATTTTGAAGGAT
ENSRNOT00000001996	protein_coding	Limk1	1.95818	0.048437	up	0.0984816	0.0818703	0.0166112	3258	chr12:25036605-25070539:+	chr12	+	25036605	25070539	LIM domain kinase 1 [Source:RGD Symbol;Acc:62055]	ASRN6AP1B10721372011	protein_coding	TTTAAGAAGAGTTTGTTTTGTTGTTTTGTTTTAGGTGGGTGGGGGTGGGAGGGCCATCTC
NM_173101	protein_coding	Myo1e	1.69446	0.0464553	up	0.692391	0.488503	0.203888	4257	chr8:76644715-76840240:+	chr8	+	76644715	76840240		ASRN6AP1B10090799711	protein_coding	ACCAAGGAGCGGCCCAGTATGAGAACCCACCTCATATCTATGCCCTTGCAGACAGTATGT
ENSRNOT00000023368	protein_coding	Plg	1.51105	0.0300633	up	0.338991	0.221858	0.117133	2792	chr1:48521772-48563776:-	chr1	-	48521772	48563776	plasminogen [Source:RGD Symbol;Acc:619893]	ASRN6AP1B10292915311	protein_coding	GGCATCGACAGTTGCCAGGGCGACAGTGGAGGACCTCTGGTTTGCTTCGAGAAGGACAAG
ENSRNOT00000014324	protein_coding	Nod1	1.93179	0.0208155	up	0.295	0.293305	0.00169513	4101	chr4:85123974-85174931:-	chr4	-	85123974	85174931	nucleotide-binding oligomerization domain containing 1 [Source:RGD Symbol;Acc:1562269]	ASRN6AP1B10208092511	protein_coding	GCAGGTCCTGCTATCCTTCCTTCTTCTCCTTCCAGTGCCTGGGTAGCGGTAGCCGGTTGG
ENSRNOT00000011130	protein_coding	Lyn	1.6543	0.0458577	up	0.879871	0.794185	0.0856855	3430	chr5:16526058-16642648:+	chr5	+	16526058	16642648	LYN proto-oncogene, Src family tyrosine kinase [Source:RGD Symbol;Acc:621017]	ASRN6AP1B10097734411	protein_coding	CCAACGTCCAATAAACAGCAAAGGCCAGTTCCTGAATCTCAACTTTTACCAGGACAGAGA
ENSRNOT00000085211	protein_coding	Iars2	1.59474	0.0454405	up	0.435216	0.436042	-0.000825366	2190	chr13:103239602-103264906:-	chr13	-	103239602	103264906	isoleucyl-tRNA synthetase 2, mitochondrial [Source:RGD Symbol;Acc:1311857]	ASRN6AP1B10495222311	protein_coding	GAGTCTGGGGTGTTCCAATCCCTGTCTTTCATCATAAGACAAAAAGTGAATACCTTGTTC
ENSRNOT00000079869	protein_coding	AABR07007032.1	1.71874	0.0223494	up	0.588814	0.464268	0.124547	866	chr1:277857749-277867668:-	chr1	-	277857749	277867668		ASRN6AP1B10140938011	protein_coding	TCTTCTAAGTCCCTCAAGTAAGCGACAATCAGGAAAAGGACTCTCAGTGGCGGTGGTGCC
ENSRNOT00000019340	protein_coding	Rap2b	1.5448	0.0368168	up	0.876399	0.798825	0.0775741	552	chr2:151685251-151685802:+	chr2	+	151685251	151685802	RAP2B, member of RAS oncogene family [Source:RGD Symbol;Acc:620591]	ASRN6AP1B10001978311	protein_coding	ATGAGCTATTCGCAGAGATCGTGAGGCAGATGAACTACGCGGCACAGCCCAACGGCGACG
ENSRNOT00000082287	protein_coding	Unc5c	1.61943	0.0390834	up	0.868672	0.737634	0.131038	9058	chr2:247248407-247397483:+	chr2	+	247248407	247397483	unc-5 netrin receptor C [Source:RGD Symbol;Acc:735109]	ASRN6AP1B10271932411	protein_coding	TCGGAAGGCATACGTGCGCATTGCGTATCTGCGGAAGACATTTGAGCAGGAACCCTTGGG
ENSRNOT00000088974	protein_coding	AABR07065693.3	1.65132	0.0236494	up	0.200737	0.309513	-0.108776	498	chr6:139405966-139406844:+	chr6	+	139405966	139406844		ASRN6AP1B10006126111	protein_coding	CTGTGTTTGCCTCTCTGTCTCTTCAAGGCTCTGTTCATATATTTCTGATGCCTCTCTCTC
ENSRNOT00000088589	protein_coding	Gpd2	1.63314	0.0427535	up	0.145125	0.149842	-0.00471712	3345	chr3:43271596-43359074:+	chr3	+	43271596	43359074	glycerol-3-phosphate dehydrogenase 2 [Source:RGD Symbol;Acc:2726]	ASRN6AP1B10461280611	protein_coding	CCCCGTGGATCGTAGTTGTGGAGGATTTTAGATCAAGATAACGGTGGCTTGTGTCATCCC
ENSRNOT00000040985	protein_coding	Gbp6	1.50935	0.0324238	up	0.591715	0.414031	0.177683	1677	chr14:5928737-5945321:+	chr14	+	5928737	5945321	guanylate binding protein family member 6 [Source:RGD Symbol;Acc:1561523]	ASRN6AP1B10092587511	protein_coding	ACCGGGAATCGACTGGGGACTCTGGTGACAACCTACGTGGATGCCATCAACAGTGGAGCG
ENSRNOT00000084766	protein_coding	Lmod1	1.57959	0.0314421	up	0.365278	0.380645	-0.0153674	4501	chr13:52147555-52190228:+	chr13	+	52147555	52190228	leiomodin 1 [Source:RGD Symbol;Acc:1307236]	ASRN6AP1B10411004911	protein_coding	CTTCCTCTTCTCTATGTAGTCTTGGCTGACTTAGAACTCCCTACATAAAGCAGGCTAACT
ENSRNOT00000089305	protein_coding	Actn4	1.7101	0.0419212	up	0.667034	0.508184	0.15885	3000	chr1:87078890-87147308:-	chr1	-	87078890	87147308	actinin alpha 4 [Source:RGD Symbol;Acc:61816]	ASRN6AP1B10349010911	protein_coding	TATCCCCAAGATGTTGGATGCTGAGGACATCGTGAACACAGCCCGGCCCGACGAGAAGGC
ENSRNOT00000034036	protein_coding	LOC103689988	1.9232	0.011266	up	0.428193	0.409054	0.0191389	1518	chr12:41179477-41188796:-	chr12	-	41179477	41188796	2'-5'-oligoadenylate synthase 1A-like [Source:RGD Symbol;Acc:9087724]	ASRN6AP1B10005667011	protein_coding	TAGAAGTACGTGTATGACTTTTCATGCTCTACTAGAAACATTGAGTACTTGTTGCAAGCT
ENSRNOT00000016632	protein_coding	Cacng3	1.66546	0.0477481	up	0.235054	0.213427	0.0216271	2049	chr1:192613372-192709078:+	chr1	+	192613372	192709078	calcium voltage-gated channel auxiliary subunit gamma 3 [Source:RGD Symbol;Acc:628803]	ASRN6AP1B10000133411	protein_coding	TTTACTCTTCCTCTCTCTAGCCATAAGGAACGATTTCCCCTTTTACTTGAGGCCCTTGAG
ENSRNOT00000082665	protein_coding	Mtmr6	1.90421	0.0373889	up	0.839929	0.697585	0.142344	3864	chr15:40558932-40597309:+	chr15	+	40558932	40597309	myotubularin related protein 6 [Source:RGD Symbol;Acc:1305378]	ASRN6AP1B10101040511	protein_coding	TTTGGATGCTGCAATCTTCTTAGCCAAAGCAATAGTGGTTGAAAATGCAAGTGTGCTGGT
NM_019335	protein_coding	Eif2ak2	1.67393	0.0322309	up	0.819497	0.711732	0.107765	3808	chr6:1428846-1466193:-	chr6	-	1428846	1466193		ASRN6AP1B10114175711	protein_coding	TGTCCGGATCCAGAAAGTCGGTCACCGGGGAAGAAAAATGGCCAGTGATACACCAGGTTT
ENSRNOT00000015232	protein_coding	Ube3c	1.92833	0.0366627	up	0.643193	0.437145	0.206048	4649	chr4:2527434-2606655:+	chr4	+	2527434	2606655	ubiquitin protein ligase E3C [Source:RGD Symbol;Acc:1559986]	ASRN6AP1B10287955211	protein_coding	TGGAGGACCTAAAATCCTTTACAAACTATTCAGGGGGCTATTCTGCCGATCATCCTGTCA
ENSRNOT00000003870	protein_coding	Zcchc2	1.68233	0.0357965	up	0.361538	0.329251	0.0322864	4206	chr13:25966428-26013338:+	chr13	+	25966428	26013338	zinc finger CCHC-type containing 2 [Source:RGD Symbol;Acc:1310626]	ASRN6AP1B10630786911	protein_coding	TGCAGACTGACCGAGTAAAGCTTGCCTGCTTAATGCACTCACGTGTGGGGAGTCATGGGT
ENSRNOT00000072135	protein_coding	LOC100911403	1.85951	0.0473685	up	0.851511	0.817163	0.0343477	1051	chr1:227592635-227607042:+	chr1	+	227592635	227607042	membrane-spanning 4-domains subfamily A member 4A-like [Source:RGD Symbol;Acc:6493207]	ASRN6AP1B10005033011	protein_coding	AATTTACTGGGTAAATAACACTTGAACATGCTTTATTCATCCTTAGGAAAGACTGTAAGT
ENSRNOT00000088139	protein_coding	Tsc22d2	2.04977	0.0356703	up	0.129448	0.0962755	0.0331725	2741	chr2:148607748-148653168:+	chr2	+	148607748	148653168	TSC22 domain family, member 2 [Source:RGD Symbol;Acc:1593169]	ASRN6AP1B10112626711	protein_coding	TCTGTATTCAGCATAGCTATTCCTGTTGATGGTGATGAAGACAGTGCATCTGGGGGCGGT
ENSRNOT00000012427	protein_coding	Cdcp2	1.85625	0.0480903	up	0.461775	0.400665	0.0611094	1131	chr5:126698582-126708762:+	chr5	+	126698582	126708762	CUB domain-containing protein 2 [Source:UniProtKB/Swiss-Prot;Acc:Q8BQH6]	ASRN6AP1B10000099111	protein_coding	GAGCCCAACAGCCTAACCAGAACCTGTGACTTTGACCATCTGGCAGCCTTCGATGGGGCC
ENSRNOT00000085545	protein_coding	Fmnl2	1.83907	0.0489125	up	0.909482	0.84663	0.0628523	3319	chr3:38559914-38675878:+	chr3	+	38559914	38675878	formin-like 2 [Source:RGD Symbol;Acc:1560248]	ASRN6AP1B10001799311	protein_coding	CATGAAACTGCCATTCCAGCCTTCAATACAGATGAAATACTCTCAAGGGCTCAGATTTAG
NM_001309381	protein_coding	Flt1	1.68356	0.026339	up	0.914731	0.848332	0.0663987	6155	chr12:9034409-9129028:+	chr12	+	9034409	9129028		ASRN6AP1B10199851311	protein_coding	ACACAGGGGAAGAGATCCTTCGGAAGACAGAAGTTCTCGTTAGAGGTGAGCACTGCAGCA
NM_001305276	protein_coding	Helz2	2.06623	0.0137292	up	0.473342	0.283101	0.190241	10042	chr3:176730024-176744370:-	chr3	-	176730024	176744370		ASRN6AP1B10290349411	protein_coding	CGGAGGAGGTAACAGAGGTGGTCCGAATCATCAAGCAGTTGACCCTGGACCGGACAGTGG
ENSRNOT00000011347	protein_coding	Amotl2	1.98263	0.00737838	up	0.318495	0.200183	0.118313	4122	chr8:111210811-111226193:+	chr8	+	111210811	111226193	angiomotin like 2 [Source:RGD Symbol;Acc:70977]	ASRN6AP1B10008999911	protein_coding	CACCGACGAGTGCGCACCTCCGTTGCCGACCGTACCTAAGCCGAACCCGGTCTGCGTGCG
ENSRNOT00000083688	protein_coding	Mapk9	1.97623	0.0496896	up	0.784418	0.604842	0.179577	1587	chr10:35343189-35372401:+	chr10	+	35343189	35372401	mitogen-activated protein kinase 9 [Source:RGD Symbol;Acc:628847]	ASRN6AP1B10335494311	protein_coding	TTGCATGGTAAGACAGTCAGCTGCTGCGACATCACTGGCCAGACAAAGTGCTGCTTTTGA
ENSRNOT00000064891	protein_coding	Hipk2	1.67388	0.0349827	up	0.48046	0.306459	0.174001	4851	chr4:66445266-66624912:-	chr4	-	66445266	66624912	homeodomain interacting protein kinase 2 [Source:RGD Symbol;Acc:1309349]	ASRN6AP1B10004038611	protein_coding	ACACAGCAAAGGGTTTACTTCCACTGGTACTCCAAGAAACTGGTCGGGGCTGGTCATTTG
ENSRNOT00000064510	protein_coding	Entpd7	1.75361	0.0425085	up	0.432189	0.48942	-0.0572314	2404	chr1:263448633-263490308:+	chr1	+	263448633	263490308	ectonucleoside triphosphate diphosphohydrolase 7 [Source:RGD Symbol;Acc:1310638]	ASRN6AP1B10002372911	protein_coding	GATTTCAAGGCAACCAAAACGATACAGCTTCCTTGCTTACTTGACAAGCCATTGGCGGGT
ENSRNOT00000006498	protein_coding	Pkd1l1	1.66061	0.030257	up	0.375057	0.270813	0.104244	7815	chr14:89060447-89179507:-	chr14	-	89060447	89179507	polycystin 1 like 1, transient receptor potential channel interacting [Source:RGD Symbol;Acc:1564724]	ASRN6AP1B10005493011	protein_coding	GTTGGCATTTTGGAGTACCAAGCTGCTGGGTGTTCCACGCCGCTATTTTTACGTTCTGAA
ENSRNOT00000004955	protein_coding	Flrt2	1.65487	0.03814	up	0.949736	0.924906	0.0248309	2900	chr6:119519714-119609296:+	chr6	+	119519714	119609296	fibronectin leucine rich transmembrane protein 2 [Source:RGD Symbol;Acc:1308574]	ASRN6AP1B10006926711	protein_coding	TAACAGCCTAGAGGTCCAGCGTTAGAAAGGTGGACAACCGAACTCTCAAGAACACACACA
ENSRNOT00000091493	protein_coding	Siglec1	2.28399	0.0352962	up	0.928038	0.801006	0.127033	6993	chr3:123612257-123631109:-	chr3	-	123612257	123631109	sialic acid binding Ig like lectin 1 [Source:RGD Symbol;Acc:1311953]	ASRN6AP1B10510089311	protein_coding	GCAGAGATGACCACTCAGAAAGATAATATCCAGCTCTTGATGCAGTCGTAAATGGAACCT
ENSRNOT00000017947	protein_coding	Arhgef7	1.61802	0.0384132	up	0.574251	0.340425	0.233826	4361	chr16:83006734-83084975:-	chr16	-	83006734	83084975	Rho guanine nucleotide exchange factor 7 [Source:RGD Symbol;Acc:620624]	ASRN6AP1B10127755011	protein_coding	ACGAGGCAGACCCTGAACTCAAGTTCACGCAAAGAGTCTGCTCCACAAGTGTTGCTTCCA
ENSRNOT00000085089	protein_coding	Kdr	1.97069	0.00926025	up	0.671261	0.628055	0.043206	4029	chr14:34727915-34785518:+	chr14	+	34727915	34785518	kinase insert domain receptor [Source:RGD Symbol;Acc:2965]	ASRN6AP1B10033371211	protein_coding	AGCTGAAAACTCTGGAAGACAGGAACAAATTATCTCCATCTTTTGGTGGGATGATGCCCA
ENSRNOT00000005934	protein_coding	Tcn2	1.7071	0.0464505	up	0.707336	0.730908	-0.0235721	1899	chr14:84174138-84189266:-	chr14	-	84174138	84189266	transcobalamin 2 [Source:RGD Symbol;Acc:620681]	ASRN6AP1B10001516911	protein_coding	CTCTCTCTCAGGATGGTGGTCCCAAAGCTGGTCGTGAAGCAGCCTTTGGCCCTCAACAGG
ENSRNOT00000034629	protein_coding	Lat2	2.15471	0.0396278	up	0.755085	0.67743	0.0776543	655	chr12:25119355-25125749:+	chr12	+	25119355	25125749	linker for activation of T cells family, member 2 [Source:RGD Symbol;Acc:631397]	ASRN6AP1B10006382811	protein_coding	CAGATTACGTGAATGGGGATGTGGCCACGACGGAGAAAATCTAGGAGAGAATCCAAAGGA
ENSRNOT00000084834	protein_coding	AABR07060352.2	2.10571	0.0248356	up	0.443315	0.368093	0.0752221	441	chr4:69384145-69388971:+	chr4	+	69384145	69388971		ASRN6AP1B10438127811	protein_coding	ACTTCTTGTTTCTGCTTTCAAAGACAAAAATGAACCATGTTTTCGCTATAGGTCTGCAGT
ENSRNOT00000016628	protein_coding	Prickle2	1.83874	0.0426768	up	0.189826	0.241731	-0.051905	7677	chr4:124238167-124338176:-	chr4	-	124238167	124338176	prickle planar cell polarity protein 2 [Source:RGD Symbol;Acc:1306723]	ASRN6AP1B10396671811	protein_coding	GTCCCTGTATGCAGAATATTGTGACACCTGTGCCCAACATATAGGAATTGACCAAGGTCA
ENSRNOT00000041910	protein_coding	Fmn1	1.6795	0.00678066	up	0.849702	0.800029	0.0496725	3318	chr3:104899682-105086436:+	chr3	+	104899682	105086436	Formin-1 [Source:UniProtKB/Swiss-Prot;Acc:Q05860]	ASRN6AP1B10000620011	protein_coding	CATGAGAAGGAATCACTACGAGCTGTGTTCGAGAGGTCCAAGTCACGGCCGGCAGACAGC
ENSRNOT00000091514	protein_coding	Cxcr4	1.85276	0.0164749	up	0.180759	0.128757	0.0520012	1360	chr13:45315215-45318822:-	chr13	-	45315215	45318822	C-X-C motif chemokine receptor 4 [Source:RGD Symbol;Acc:620465]	ASRN6AP1B10887889411	protein_coding	AGCTGCTGGCTGAAAAGGCCGACATCATCTTCGCCGATGTCAGCCAGGGGGACGGCAGGT
ENSRNOT00000000139	protein_coding	Kpna6	1.74754	0.0235076	up	0.688021	0.433857	0.254164	1626	chr5:147853243-147867583:-	chr5	-	147853243	147867583	karyopherin subunit alpha 6 [Source:RGD Symbol;Acc:1306570]	ASRN6AP1B10117940111	protein_coding	TGGCAACAGGGCTCAAATACAGGCTGTCATAGATGCAAATATCTTCCCTGTATTGATCGA
NM_001108168	protein_coding	Bmp5	1.6854	0.0122466	up	0.843374	0.830363	0.0130105	3708	chr8:82669466-82950273:+	chr8	+	82669466	82950273		ASRN6AP1B10153950211	protein_coding	TGCTGACATGGTCATGAGTTTTGTCAACCTAGTTGAAAGAGACAAAGACTTTTCTCATCA
ENSRNOT00000089538	protein_coding	Nf1	1.78472	0.023766	up	0.474088	0.297407	0.176681	9302	chr10:66732390-66928903:+	chr10	+	66732390	66928903	neurofibromin 1 [Source:RGD Symbol;Acc:3168]	ASRN6AP1B10316938911	protein_coding	TTTGAAGCATGGACTTGGCACTGCTTCTGCATTGGATTGGTGGCCTAAGATTGACGCTGT
ENSRNOT00000065940	protein_coding	Lst1	1.85351	0.0450154	up	0.501249	0.468131	0.0331189	444	chr20:5176016-5179217:-	chr20	-	5176016	5179217	leukocyte specific transcript 1 [Source:RGD Symbol;Acc:620077]	ASRN6AP1B10333187111	protein_coding	ATACTTGGCTACTAGAGAAACAGTGTTACCTGCTGTTGGGGAGCCTGGTACTGGGAGGGC
ENSRNOT00000044559	protein_coding	Simc1	1.56917	0.0367225	up	0.517264	0.46603	0.0512336	1878	chr17:10599223-10622226:-	chr17	-	10599223	10622226	SUMO-interacting motifs containing 1 [Source:RGD Symbol;Acc:2319689]	ASRN6AP1B10803263411	protein_coding	ATCACCTGCCTCAGGAGATGCAATGCAGTCATCAGGAGGTGTGTCACCAGCATCAGGAGA
ENSRNOT00000006143	protein_coding	Sel1l	1.84452	0.0377343	up	0.919454	0.832146	0.0873081	2379	chr6:115576576-115616766:-	chr6	-	115576576	115616766	SEL1L ERAD E3 ligase adaptor subunit [Source:RGD Symbol;Acc:620147]	ASRN6AP1B10604372311	protein_coding	ACGGGAAGCAAACATTCGAGATCTATTCACACAACTGGATATGGACCAGCTCTTGGGACC
NM_001314002	protein_coding	AABR07053687.1	1.85343	0.0450417	up	0.358301	0.197185	0.161116	2330	chr3:120316048-120370089:-	chr3	-	120316048	120370089		ASRN6AP1B10796516711	protein_coding	CCCAGCTGCTGGATGAAGCAGGGGGCCGCTTTCGAGCAAGCTACTTCTTGCAGCCGGAGC
ENSRNOT00000061128	protein_coding	Fbxl4	1.75537	0.0491176	up	0.830416	0.724913	0.105503	2484	chr5:36555109-36628917:+	chr5	+	36555109	36628917	F-box and leucine-rich repeat protein 4 [Source:RGD Symbol;Acc:1305724]	ASRN6AP1B10149599211	protein_coding	CCTTGGGGATGGGCCAAGTAACGGGTATTTTGATAAACTACCATATGAGCTCATTCAACT
NM_053740	protein_coding	Arhgef7	1.60325	0.0466027	up	0.619989	0.413588	0.206401	1878	chr16:83016821-83058844:-	chr16	-	83016821	83058844		ASRN6AP1B10677031511	protein_coding	GACAGTCTATGGACAGCCCATAGTTACAGAATGGGTTCTGCATCCCGTAAGAGCTGCTGC
ENSRNOT00000093295	protein_coding	Cd200	1.78168	0.0255767	up	0.693723	0.469406	0.224318	718	chr11:60383431-60403196:+	chr11	+	60383431	60403196	Cd200 molecule [Source:RGD Symbol;Acc:3104]	ASRN6AP1B10065866111	protein_coding	TCAGGAGCGGGGTGAGTCATCACAGGGGATGCAAAGAATGAAATAAGCTCCTCTAAGCCA
ENSRNOT00000093499	protein_coding	Msn	1.71915	0.0217012	up	0.883854	0.828299	0.0555553	1731	chrX:65271366-65293928:+	chrX	+	65271366	65293928	moesin [Source:RGD Symbol;Acc:621260]	ASRN6AP1B10325355911	protein_coding	GAGGCAGAGAAGAATGAGCGTGTGCAGAAGCATCTTAAGGCCCTTACTTCAGAGCTGGCC
ENSRNOT00000015668	protein_coding	Dock8	1.72003	0.0370111	up	0.876348	0.772134	0.104214	6502	chr1:242959488-243152480:+	chr1	+	242959488	243152480	dedicator of cytokinesis 8 [Source:RGD Symbol;Acc:1561588]	ASRN6AP1B10613581311	protein_coding	TCCCCTACATCAAGACCAGGATCCGAGTCAGCCAGAAAGAGGAGTTCGTCTTGACTCCGA
ENSRNOT00000037390	protein_coding	Ap4e1	1.54487	0.0437333	up	0.346006	0.188147	0.157859	3628	chr3:119484677-119548621:+	chr3	+	119484677	119548621	adaptor-related protein complex 4, epsilon 1 subunit [Source:RGD Symbol;Acc:1562199]	ASRN6AP1B10006383311	protein_coding	GGTTATGTGTTTTCTTCTTGATTCCTGCTAAGAATGATCCCCAAGAAACTATGTCATTAA
ENSRNOT00000079034	protein_coding	Deup1	2.13842	0.00284668	up	0.535173	0.552928	-0.0177548	2691	chr8:14094732-14157141:-	chr8	-	14094732	14157141	deuterosome assembly protein 1 [Source:RGD Symbol;Acc:1306632]	ASRN6AP1B10144240911	protein_coding	TGACAGAGGAGTGAGCCTAACCAATTCCCAGCTGGAAGTTAACTAAGATTAAATATCAGT
ENSRNOT00000032620	protein_coding	Slc45a4	1.68221	0.0477511	up	0.641386	0.370792	0.270594	2945	chr7:114821971-114848414:-	chr7	-	114821971	114848414	solute carrier family 45, member 4 [Source:RGD Symbol;Acc:1309971]	ASRN6AP1B10005867811	protein_coding	GTGTAGGGTAGGTTTGAGCTATTAGACAAAAATATCACACTAATTACCTTTCCCACAATT
ENSRNOT00000006291	protein_coding	Prr5l	1.72278	0.0481614	up	0.863125	0.847064	0.0160612	2313	chr3:91291875-91370167:-	chr3	-	91291875	91370167	proline rich 5 like [Source:RGD Symbol;Acc:1309969]	ASRN6AP1B10005843211	protein_coding	ACAGAAGCTGATGTAGACTGTACCTGGATTTCACTTGAATTTGTAAAATGTGTATTGCTC
NM_001014181	protein_coding	Dph6	2.50654	0.0449254	up	0.749414	0.574342	0.175072	2512	chr3:106007721-106136662:-	chr3	-	106007721	106136662		ASRN6AP1B10381312411	protein_coding	CAGTACCTGGGGATGATGAAACAACTAGTTATATACACAATTCTTAATATTTATACTGCA
NM_001134716	protein_coding	Clec12a	1.64544	0.0424273	up	0.594788	0.321783	0.273005	1441	chr4:163112100-163130979:+	chr4	+	163112100	163130979		ASRN6AP1A10040935511	protein_coding	AGGACGGTTTCTGGAGCTTTCTCTGAATATTCATCAATGTCTGAGGAAATTGTTTATGCA
NM_001167842	protein_coding	Sned1	1.9987	0.0134125	up	0.930231	0.882798	0.0474332	5597	chr9:100380515-100437056:+	chr9	+	100380515	100437056		ASRN6AP1B10644454411	protein_coding	AGGAGCGCTGCCAGAGCACAAGCCTCAAAAAGCTCAAACAGGAATCAAATTAACAGTCAA
NM_001135814	protein_coding	Mgat4c	1.77742	0.0409468	up	0.561855	0.227757	0.334098	2556	chr7:43800452-44024152:+	chr7	+	43800452	44024152		ASRN6AP1B10094930811	protein_coding	GTGACAATAGCTTTTATACAGGACAGATTATGTCAGCTTCTTTCTTAAGGAGAGGATGTT
ENSRNOT00000021229	protein_coding	Sorbs1	1.66567	0.0289318	up	0.41913	0.277577	0.141553	2223	chr1:259376933-259484569:-	chr1	-	259376933	259484569	sorbin and SH3 domain containing 1 [Source:RGD Symbol;Acc:1586598]	ASRN6AP1B10453049511	protein_coding	TGACACTGCAAAAAGGAAATCTGGGTTAGAGATGAGACCTGCCCGAGCCAAATTTGACTT
ENSRNOT00000091677	protein_coding	Nrcam	1.6846	0.0365395	up	0.873306	0.727964	0.145342	3588	chr6:64790109-64861833:+	chr6	+	64790109	64861833	neuronal cell adhesion molecule [Source:RGD Symbol;Acc:3209]	ASRN6AP1B10282990911	protein_coding	AGGTGATTTCAGCTAAATCTAGTAAAGAGAGGCCACCAACATTTCTAACTCCAGAGGGCA
ENSRNOT00000047439	protein_coding	RT1-T24-4	1.8573	0.0368523	up	0.381954	0.330657	0.051297	1638	chr20:3189473-3197457:+	chr20	+	3189473	3197457	RT1 class I, locus T24, gene 4 [Source:RGD Symbol;Acc:1598233]	ASRN6AP1B10596493911	protein_coding	CTCAGGACATAGAAGACTTAAAACAACCCTGACACCATGCTCTGACACTATGTGGGCTCT
NM_017269	protein_coding	Ptprj	1.65453	0.0311785	up	0.922286	0.857769	0.0645169	7500	chr3:79233519-79390956:-	chr3	-	79233519	79390956		ASRN6AP1B10541368911	protein_coding	ATGAAGTGTCCTTTTCTCAAATTAAATCCAAGTTAATCCGAGTGGAGAATTTTGAGGCCT
ENSRNOT00000019579	protein_coding	Irs1	1.68949	0.0233436	up	0.921205	0.900669	0.0205357	5354	chr9:88033668-88086488:-	chr9	-	88033668	88086488	insulin receptor substrate 1 [Source:RGD Symbol;Acc:2922]	ASRN6AP1B10264122111	protein_coding	CGTCAATAGCTTAACTGGACGTCACAGCAGAATGAAGACCTAAATGACCTCAGCAATCCT
ENSRNOT00000076080	protein_coding	Samd12	1.82982	0.0366464	up	0.0551754	0.0468911	0.00828429	455	chr7:93193233-93502591:-	chr7	-	93193233	93502591	sterile alpha motif domain containing 12 [Source:RGD Symbol;Acc:1561402]	ASRN6AP1B10686580311	protein_coding	TCACATCTACAGGCGAGCCCTGCTGAGACTCACAGACAAGAAGCTGGAGCGCATGGGGGT
ENSRNOT00000043199	protein_coding	Immt	1.7463	0.0337945	up	0.953587	0.871818	0.0817695	1908	chr4:99753553-99789276:+	chr4	+	99753553	99789276	inner membrane mitochondrial protein [Source:RGD Symbol;Acc:1310684]	ASRN6AP1B10447094111	protein_coding	TCGTAACTGCAGCTCTAGCCAAGAGTTTAGAAGATGCTCTGAACCAGACTGCAACCGTCA
ENSRNOT00000072485	protein_coding	Sh3rf3	2.18834	0.016816	up	0.756935	0.692834	0.0641009	2082	chr20:28572242-28717243:+	chr20	+	28572242	28717243	SH3 domain containing ring finger 3 [Source:RGD Symbol;Acc:1589772]	ASRN6AP1B10006096411	protein_coding	AGTGAAGCAGAGATCGAGCTAAAGGAAGGTGATATTGTCTTCGTGCACAGGAAGCATGAA
ENSRNOT00000005837	protein_coding	Phf5a	1.52554	0.0238319	up	0.216514	0.163861	0.0526526	873	chr7:123095288-123101869:-	chr7	-	123095288	123101869	PHD finger protein 5A [Source:RGD Symbol;Acc:621555]	ASRN6AP1B10243106111	protein_coding	TGTGTGAAAAATGTGATGGCAAATGTGTGATCTGCGATTCCTACGTGCGTCCCTGTACCC
ENSRNOT00000087597	protein_coding	Zfp709	1.56185	0.0252644	up	0.531528	0.372395	0.159133	2211	chr16:19634656-19643236:-	chr16	-	19634656	19643236	zinc finger protein 709 [Source:RGD Symbol;Acc:628698]	ASRN6AP1B10077252011	protein_coding	TGATGGAGGAGACCTTCAGGAACCTGGCTGCCATAGGAAAAACACAAGAAGACCAGAACA
NM_001113403	protein_coding	Lnpep	2.04664	0.0281694	up	0.714684	0.524319	0.190365	11250	chr1:59289393-59384344:-	chr1	-	59289393	59384344		ASRN6AP1B10140885111	protein_coding	GCAGCGGGCGAAGATGGAGACCTTTACCAATGATCGACTTCAGCTTCCAAGGAATATGAT
ENSRNOT00000077303	protein_coding	Il18rap	2.28899	0.0212202	up	0.555811	0.51271	0.0431013	5305	chr9:47225585-47258503:+	chr9	+	47225585	47258503	interleukin 18 receptor accessory protein [Source:RGD Symbol;Acc:727867]	ASRN6AP1B10005764311	protein_coding	AACCCTGACCGAGACATTATCCTTTGCATCACGGCTAAACAATCTGGAGAAATGCGTAGG
ENSRNOT00000039045	protein_coding	Dixdc1	1.53517	0.0351573	up	0.872555	0.791795	0.0807602	5393	chr8:55091235-55144087:-	chr8	-	55091235	55144087	DIX domain containing 1 [Source:RGD Symbol;Acc:1309902]	ASRN6AP1B10206654511	protein_coding	CCTGGATGGGAAGGGAAAATCGTAGCCTGGGAAAGAGGACTAACACCAGAGGACACTGAG
ENSRNOT00000076732	protein_coding	Las1l	1.86733	0.0357755	up	0.908491	0.855938	0.0525532	1993	chrX:65081764-65101425:-	chrX	-	65081764	65101425	LAS1-like, ribosome biogenesis factor [Source:RGD Symbol;Acc:1565755]	ASRN6AP1B10187969311	protein_coding	TTGGCAGCGTTGCAGATAGAGTATGAAGAAAACATCGACTTGAATGAAGTGTTGGTGCCA
ENSRNOT00000028661	protein_coding	Gabpb2	1.7176	0.039502	up	0.898477	0.796075	0.102401	1471	chr2:196359243-196377883:-	chr2	-	196359243	196377883	GA binding protein transcription factor, beta subunit 2 [Source:RGD Symbol;Acc:1565234]	ASRN6AP1B10002405211	protein_coding	GGAAAACTCAGCCATTTTAGGAGTATCGGAGGGACCAAAGGACCAGGACCAAATCTCTCC
ENSRNOT00000018613	protein_coding	Gpr132	1.73468	0.0129649	up	0.345822	0.387817	-0.0419945	2402	chr6:137652213-137664133:-	chr6	-	137652213	137664133	G protein-coupled receptor 132 [Source:RGD Symbol;Acc:1310817]	ASRN6AP1B10001963911	protein_coding	TCCTTTCCTTGCTGTTGCTTATATCTTATTTGTTTGATAAATGGTTTCTGGCACCTCAAA
ENSRNOT00000028137	protein_coding	Sipa1	1.56882	0.0396429	up	0.730156	0.664136	0.0660202	3451	chr1:221006340-221015929:-	chr1	-	221006340	221015929	signal-induced proliferation-associated 1 [Source:RGD Symbol;Acc:1303184]	ASRN6AP1B10008536711	protein_coding	CCCGCTTTCAGGCCCATTTGGTGGCTGATACCTGTCCCTGTTTGTAAATATTCTGTAAAG
ENSRNOT00000000618	protein_coding	Mapk14	1.87102	0.0440435	up	0.682001	0.470754	0.211247	3131	chr20:5933595-5995134:+	chr20	+	5933595	5995134	mitogen activated protein kinase 14 [Source:RGD Symbol;Acc:70496]	ASRN6AP1B10064333611	protein_coding	TCTCCTCAGAGTCTGCAAGAAACTACATTCAGTCTCTGGCCCAGATGCCGAAGATGAACT
ENSRNOT00000002638	protein_coding	Scyl2	1.89063	0.011686	up	0.749295	0.709576	0.0397182	4745	chr7:30291087-30344426:-	chr7	-	30291087	30344426	SCY1 like pseudokinase 2 [Source:RGD Symbol;Acc:1305665]	ASRN6AP1B10323414511	protein_coding	ACCTGAACTTGGTCCTGTGTTCAAACAGCAGGAGCCAATCCAGATTTTGTTAATTTTTCT
ENSRNOT00000081280	protein_coding	Cyfip2	1.68426	0.0474146	up	0.93598	0.871212	0.0647681	5572	chr10:31278764-31359699:-	chr10	-	31278764	31359699	cytoplasmic FMR1 interacting protein 2 [Source:RGD Symbol;Acc:1305048]	ASRN6AP1B10095887211	protein_coding	GCTCACCAAGTTCAAAAAGCAGTTCCTGTATGACGAGATCGAAGCAGAGGTGAACCTGTG
ENSRNOT00000059942	protein_coding	Adgrl3	1.78905	0.0107175	up	0.761964	0.466468	0.295496	3458	chr14:28393394-28536260:-	chr14	-	28393394	28536260	adhesion G protein-coupled receptor L3 [Source:RGD Symbol;Acc:620836]	ASRN6AP1B10110336211	protein_coding	ATCAGGCTGTCTTGATAATATCAAGTCATGGGTTATAGGTGCAATAGCGCTGCTCTGCCT
ENSRNOT00000045056	protein_coding	Pogk	1.65188	0.00985886	up	0.869039	0.882723	-0.0136835	6927	chr13:84603126-84619042:-	chr13	-	84603126	84619042	pogo transposable element derived with KRAB domain [Source:RGD Symbol;Acc:1308951]	ASRN6AP1B10219485411	protein_coding	GGATCCAGGAGTGCTTTTATAATGGGTAACATGAACAAGGAACTGTCACAACACTTCACA
ENSRNOT00000045937	protein_coding	Enpp4	1.59334	0.0279182	up	0.526707	0.320083	0.206624	4648	chr9:19448269-19457946:+	chr9	+	19448269	19457946	ectonucleotide pyrophosphatase/phosphodiesterase 4 [Source:RGD Symbol;Acc:1308689]	ASRN6AP1B10313704611	protein_coding	CGTCATCGTCAAAATTAGGTGACCATGGCTATGACAATTCACTGCCCAGCATGCATCCGT
ENSRNOT00000003412	protein_coding	Litaf	1.56549	0.0388176	up	0.221605	0.271693	-0.0500875	2238	chr10:4719713-4763510:+	chr10	+	4719713	4763510	lipopolysaccharide-induced TNF factor [Source:RGD Symbol;Acc:69294]	ASRN6AP1B10004355711	protein_coding	CACCTGTTAGGAAGAAAGGCCTTGTGTTGTGTTTCCAGGAGTTGCCCAAAGAATCTTGGG
ENSRNOT00000010216	protein_coding	Ppig	1.99782	0.0465449	up	0.957593	0.880872	0.0767209	3923	chr3:55960067-55988968:+	chr3	+	55960067	55988968	peptidylprolyl isomerase G [Source:RGD Symbol;Acc:620315]	ASRN6AP1B10392313611	protein_coding	TGGAGCTAAATCCAGAAAGAATAAGGAACAAAACGATTGACTCAGTTATCCTTGGTGGGT
ENSRNOT00000012131	protein_coding	Ehbp1	1.51722	0.0266945	up	0.614279	0.598709	0.0155703	5170	chr14:106871430-107160334:-	chr14	-	106871430	107160334	EH domain binding protein 1 [Source:RGD Symbol;Acc:1310604]	ASRN6AP1B10178595111	protein_coding	AGTACTCAATAAAGGGTTCAAAGACACCAGTCAGTATGTTGTGGGGGAATTGGCAGCACT
ENSRNOT00000015179	protein_coding	Vcl	1.6033	0.027654	up	0.888983	0.771025	0.117959	5270	chr15:3455211-3544685:-	chr15	-	3455211	3544685	vinculin [Source:RGD Symbol;Acc:1311217]	ASRN6AP1B10072916611	protein_coding	ACGATGAAGCTCGGAAGTGGTCTAGCAAGGGCAATGACATCATCGCAGCAGCCAAGCGCA
NM_013013	protein_coding	Psap	1.81606	0.0305147	up	0.859194	0.850399	0.00879537	2576	chr20:29831314-29856876:+	chr20	+	29831314	29856876		ASRN6AP1B10226252711	protein_coding	TGATGATGCACATGCAACCCAAGGAAATCTGTGTGATGGTTGGCTTCTGTGATGAGGTCA
ENSRNOT00000050610	protein_coding	AABR07029269.1	1.8252	0.0139037	up	0.50103	0.431225	0.0698043	1740	chr10:19366793-19368532:+	chr10	+	19366793	19368532		ASRN6AP1B10003875411	protein_coding	ACCCAACCCAACTACTATGTATAGATTTTGCTAATCTTCAATCTTGGCAGCTTCCAACAG
ENSRNOT00000004758	protein_coding	Gpr143	1.77241	0.0379658	up	0.845266	0.833292	0.0119742	1612	chrX:23668363-23693162:+	chrX	+	23668363	23693162	G protein-coupled receptor 143 [Source:RGD Symbol;Acc:1565799]	ASRN6AP1B10003281611	protein_coding	TTGTAGTGCTTAAGTGCCAGACCCAAATTCTTGAGAAAATAGTTAAATAAAGTCATTGTG
ENSRNOT00000072664	protein_coding	F2rl3	1.65239	0.0274126	up	0.499854	0.871147	-0.371293	4912	chr16:18814622-18819833:-	chr16	-	18814622	18819833	F2R like thrombin or trypsin receptor 3 [Source:RGD Symbol;Acc:620872]	ASRN6AP1B10002133611	protein_coding	TCTCAATCCTTCATCTGAGGAAATAAAAGCAACATTGACATTTACATGCATCAAGGACAG
ENSRNOT00000089921	protein_coding	Pskh1	1.69576	0.0422091	up	0.429441	0.283322	0.146119	1632	chr19:37873539-37903902:+	chr19	+	37873539	37903902	protein serine kinase H1 [Source:RGD Symbol;Acc:1304648]	ASRN6AP1B10268094111	protein_coding	GGCTATACCGGCAGATCCTCAGGGGCAAATACAGTTATTTGGGGGAGCCCTGGCCTAGTG
ENSRNOT00000045628	protein_coding	Tf	2.17692	0.00682625	up	0.950267	0.910379	0.0398882	2324	chr8:111694566-111721303:-	chr8	-	111694566	111721303	transferrin [Source:RGD Symbol;Acc:3845]	ASRN6AP1B10191216711	protein_coding	TGCAAGCTGTTGGAAACATAAGGAAGTGTTCAACCTCACGACTCCTAGAAGCCTGCACTT
ENSRNOT00000021189	protein_coding	Stxbp1	1.52134	0.0398168	up	0.541022	0.38544	0.155582	1812	chr3:11830046-11885311:-	chr3	-	11830046	11885311	syntaxin binding protein 1 [Source:RGD Symbol;Acc:3785]	ASRN6AP1B10076004511	protein_coding	GGCCAACGGCAAGTGGGAAGTGCTCATAGGTTCTACTCACATTCTCACTCCCACCAAATT
ENSRNOT00000006880	protein_coding	Itga4	2.39618	0.0314095	up	0.917765	0.889975	0.0277895	3270	chr3:66193059-66263960:+	chr3	+	66193059	66263960	integrin subunit alpha 4 [Source:RGD Symbol;Acc:1593249]	ASRN6AP1B10005132811	protein_coding	GAAAACAGGAGAGACAGCTGGAGTTATGTCAACAGCAAAAGCAATGATGACTGAAGACTT
ENSRNOT00000044591	protein_coding	St6gal1	1.76572	0.0419084	up	0.394853	0.372353	0.0224998	3232	chr11:80927604-80936524:-	chr11	-	80927604	80936524	ST6 beta-galactoside alpha-2,6-sialyltransferase 1 [Source:RGD Symbol;Acc:3676]	ASRN6AP1B10307384911	protein_coding	TGCTTCTGCTCCTGGGCAAGTTAGTCACCACAGAAAAGCGCTTCCTCAAGGACAGTTTGT
ENSRNOT00000064288	protein_coding	Lims1	1.78174	0.0411614	up	0.984008	0.979915	0.00409352	1480	chr20:27954433-28002082:+	chr20	+	27954433	28002082	LIM zinc finger domain containing 1 [Source:RGD Symbol;Acc:1560732]	ASRN6AP1B10007519111	protein_coding	AACATGTTTATTTCCATGTAAAACACAGATGAAATCAGGACTTTCATTTCTTTAGCCATA
ENSRNOT00000023202	protein_coding	Pcif1	1.51841	0.0482285	up	0.353142	0.246748	0.106395	3977	chr3:161343883-161356815:+	chr3	+	161343883	161356815	PDX1 C-terminal inhibiting factor 1 [Source:RGD Symbol;Acc:1310800]	ASRN6AP1B10001278511	protein_coding	TCTTGGGGTGGTTGCCTCGGTGACCATTCCCTAGGTGCCCTTTATTAAGGTCCCAGGCCT
ENSRNOT00000082208	protein_coding	Arhgap22	1.68991	0.0410107	up	0.633888	0.519387	0.114501	2720	chr16:9486832-9613528:+	chr16	+	9486832	9613528	Rho GTPase activating protein 22 [Source:RGD Symbol;Acc:1307237]	ASRN6AP1B10270143611	protein_coding	CCTGCTCAGATACATCTGCAGGTTTCTGGATGAAGTGCAGGCCCACTCAGACGTCAACAA
ENSRNOT00000087604	protein_coding	Mtch2	1.55331	0.0369183	up	0.815566	0.727447	0.0881191	756	chr3:79678201-79692327:+	chr3	+	79678201	79692327	mitochondrial carrier 2 [Source:RGD Symbol;Acc:1308080]	ASRN6AP1B10652978611	protein_coding	TCACTGGCTTATCTCATCAATACCTATGCACTGGACAGTGGGGTAAGTACCTTGGTAAGA
NM_001271247	protein_coding	Crem	1.70596	0.0212788	up	0.3405	0.246237	0.0942628	3555	chr17:57075218-57090888:+	chr17	+	57075218	57090888		ASRN6AP1B10291403811	protein_coding	TGTGGGAACCTCTTCAGACGGATTAGCAACTTTAGCATTTGTCTTGTGGGTTTCTTGTGA
ENSRNOT00000017385	protein_coding	C1qa	2.40016	0.0283356	up	0.286257	0.407073	-0.120816	1048	chr5:155261250-155264143:-	chr5	-	155261250	155264143	complement C1q A chain [Source:RGD Symbol;Acc:1306716]	ASRN6AP1B10006280311	protein_coding	GTGGTTTCTTTAAGTACTTTCTGGAATAAATGACCCCATCTGTGTCTGTGGCTTGACATG
ENSRNOT00000022882	protein_coding	Cerk	1.81146	0.0208815	up	0.913946	0.884217	0.0297298	4319	chr7:127015162-127058056:-	chr7	-	127015162	127058056	ceramide kinase [Source:RGD Symbol;Acc:1305019]	ASRN6AP1B10005259311	protein_coding	CGGTCTTGCTGGCCTCAAGATTAGGAAGTGGCATATTTAATCTGATATGTTTGAGAAAAC
ENSRNOT00000074457	protein_coding	Aplp2	1.57804	0.0332869	up	0.771736	0.708425	0.0633109	2157	chr8:32299770-32328819:-	chr8	-	32299770	32328819	amyloid beta precursor like protein 2 [Source:RGD Symbol;Acc:2128]	ASRN6AP1B10113617111	protein_coding	TCCTTGTCTGAGAACGAAGGATCTGGAATGGCAGAGCAAGATGGGGGCCTGATTGGTGCA
ENSRNOT00000074515	protein_coding	Syncrip	1.58114	0.0307421	up	0.560195	0.371935	0.18826	2100	chr8:96105025-96203677:-	chr8	-	96105025	96203677	synaptotagmin binding, cytoplasmic RNA interacting protein [Source:RGD Symbol;Acc:1305683]	ASRN6AP1B10306384711	protein_coding	TGGCAGTGCTTCAACAGTTCAAAGACAGTGATCTCTCTCATGTTCAGAACAAAAGTGCCT
ENSRNOT00000079394	protein_coding	Madd	1.6065	0.0445505	up	0.952332	0.952921	-0.000589158	5501	chr3:79960359-80000091:-	chr3	-	79960359	80000091	MAP-kinase activating death domain [Source:RGD Symbol;Acc:619922]	ASRN6AP1B10476742111	protein_coding	CAGGAGCGGAAGGTTTTCATAGAGCTGAATCACATTAAAAAGTGCAATACAGTTCGAGGC
NM_017229	protein_coding	Pde3b	1.80233	0.00508154	up	0.766515	0.638664	0.127851	4381	chr1:183892841-184078071:+	chr1	+	183892841	184078071		ASRN6AP1B10583357211	protein_coding	TCTAAATCCTAAACCACAAAGAAGGAAAGGCAGGCGGCGAATATTTTGCCAACTAATGCA
ENSRNOT00000066731	protein_coding	Clstn2	1.68403	0.00710193	up	0.686837	0.433169	0.253669	2670	chr8:105323859-105462141:-	chr8	-	105323859	105462141	calsyntenin 2 [Source:RGD Symbol;Acc:621151]	ASRN6AP1B10832236311	protein_coding	CCTTCTGCAGGGGAAATCTGCGCATTCAAGATCCATGGGCAGGAGCTGCCTTTTGAAGCT
ENSRNOT00000031672	protein_coding	Ino80	1.57411	0.0367009	up	0.811129	0.660226	0.150904	4677	chr3:111187711-111266542:-	chr3	-	111187711	111266542	INO80 complex subunit [Source:RGD Symbol;Acc:1310969]	ASRN6AP1B10670585211	protein_coding	ATTGGCACCAGGAGTTTACAAGATTTGTTCCTAAATTTAAGGCTTACCTAATATGGGGAA
ENSRNOT00000045603	protein_coding	AABR07039736.1	2.6906	0.00713502	up	0.465342	0.380701	0.084641	450	chrX:83570346-83570795:+	chrX	+	83570346	83570795		ASRN6AP1B10000998211	protein_coding	GATCCTAACCCAGATGATCCACTGGTTCCTGAAATTGCAAAAATCTACCGCAAAGACAAG
NM_001014215	protein_coding	AABR07066944.1	1.83923	0.0265133	up	0.738787	0.787651	-0.0488635	1470	chr9:23352271-23368774:+	chr9	+	23352271	23368774		ASRN6AP1A10071100111	protein_coding	CCAGAGCGGATTAATTTTGAGCTTCACGACTTAGTGACTATGTGTCATTGTGACTGTACT
ENSRNOT00000019804	protein_coding	Wfdc2	1.66736	0.028345	up	0.37111	0.362226	0.00888369	731	chr3:161018511-161024209:+	chr3	+	161018511	161024209	WAP four-disulfide core domain 2 [Source:RGD Symbol;Acc:628757]	ASRN6AP1B10184271611	protein_coding	TCTCTCTCTGGCCTTTGCATTTCGTCCTGGTCCCACAAAAGCATCTCCTTTTTCTAACCA
ENSRNOT00000078971	protein_coding	Slc25a15	1.83725	0.0484048	up	0.850479	0.753386	0.0970923	3720	chr16:74531564-74554529:+	chr16	+	74531564	74554529	solute carrier family 25 member 15 [Source:RGD Symbol;Acc:1311488]	ASRN6AP1B10610824311	protein_coding	CGTAAAGAATGAAGGAATAACAGCCTTGTATTCTGGACTGAAACCCACCATGATCCGCGC
ENSRNOT00000092436	protein_coding	Arhgap24	1.84043	0.0431377	up	0.238207	0.216212	0.0219953	2248	chr14:8383806-8548310:-	chr14	-	8383806	8548310	Rho GTPase activating protein 24 [Source:RGD Symbol;Acc:1306669]	ASRN6AP1B10116521911	protein_coding	AGCCGACTCTGGGACCAGCTGTGTGTAGACCAGACCAGTTACTTATAAGGAGGGGAACGA
ENSRNOT00000087162	protein_coding	Bst2	1.69954	0.0397856	up	0.583289	0.403269	0.18002	519	chr16:19939236-19942343:-	chr16	-	19939236	19942343	bone marrow stromal cell antigen 2 [Source:RGD Symbol;Acc:727849]	ASRN6AP1B10171186611	protein_coding	TTGCAAAACGCCAGGACCCAAAAGGAAATTTCTACCACAGTGCAGGTGAACTCAGGCGGC
ENSRNOT00000091003	protein_coding	Cyp2w1	1.90811	0.00163514	up	0.424722	0.333293	0.091429	1479	chr12:17383159-17387879:-	chr12	-	17383159	17387879	cytochrome P450, family 2, subfamily w, polypeptide 1 [Source:RGD Symbol;Acc:1305193]	ASRN6AP1B10000332011	protein_coding	GTTCAACCCAAACCACTTTCTGGATGCCAAGGGATGCTTTATGAAGCGGGGAGCGTTCCT
NM_147142	protein_coding	LOC257650	2.80172	0.0324966	up	0.218548	0.190903	0.0276448	1948	chr10:86223336-86236884:+	chr10	+	86223336	86236884		ASRN6AP1B10109697811	protein_coding	TCATAGTAGGTAGCTTGCTTGTTTCTTTTATCCTTCCTTCCTTCCTTCCTTCCTTCCTTT
ENSRNOT00000072231	protein_coding	Zfp773-ps1	1.7593	0.0467495	up	0.902731	0.881186	0.0215443	1281	chr1:69841998-69846125:+	chr1	+	69841998	69846125	zinc finger protein 773, pseudogene 1 [Source:RGD Symbol;Acc:1563793]	ASRN6AP1B10000308411	protein_coding	GAGTGCAAGGAATGTGGGAAAGTGTTTTGCTACAGGACTGGACTTTCTAGACACCGCAAG
ENSRNOT00000082672	protein_coding	Sptan1	1.7727	0.00617632	up	0.693916	0.574957	0.118959	7774	chr3:8534476-8599260:+	chr3	+	8534476	8599260	spectrin, alpha, non-erythrocytic 1 [Source:RGD Symbol;Acc:621714]	ASRN6AP1B10950638111	protein_coding	GGGCAGCATTGCTCTGCGGCAGGGGCAGATCGACAACCAGTATCAGTCTCTGCTGGAGCT
ENSRNOT00000009120	protein_coding	Setd3	1.65313	0.0310304	up	0.3792	0.334422	0.0447786	1791	chr6:132023945-132075875:-	chr6	-	132023945	132075875	SET domain containing 3 [Source:RGD Symbol;Acc:1309550]	ASRN6AP1B10605918111	protein_coding	ACGACAATTGAGGAAGATAAGACTGTCTTGAAAAACCCTGACCTCTCTGTCCGTGCCACG
ENSRNOT00000064551	protein_coding	Dock6	1.57698	0.0257912	up	0.135617	0.122992	0.0126257	6797	chr8:22822412-22874637:-	chr8	-	22822412	22874637	dedicator of cytokinesis 6 [Source:RGD Symbol;Acc:1306517]	ASRN6AP1B10609692311	protein_coding	GCATGGGAAGCTACAGGAGGCCTTCACCAAAATCATGCACCAGCCCAGCGTGTGTTTGGG
ENSRNOT00000078267	protein_coding	AABR07062183.1	2.18448	0.0373524	up	0.91637	0.885519	0.0308512	585	chr4:164042258-164049599:-	chr4	-	164042258	164049599		ASRN6AP1B10780116911	protein_coding	AAAGCAAAAGAGGAATGGTCATGGATTGATAATGGCCAATCTGAATTTTTTCAGCTTAAT
ENSRNOT00000000696	protein_coding	Psap	1.6993	0.0383893	up	0.769265	0.796683	-0.0274176	2568	chr20:29831314-29856875:+	chr20	+	29831314	29856875	prosaposin [Source:RGD Symbol;Acc:3423]	ASRN6AP1B10467177011	protein_coding	ACATGGTAGGTGAGCAACCCAAGGAAATCTGTGTGATGGTTGGCTTCTGTGATGAGGTCA
ENSRNOT00000057084	protein_coding	Lrba	3.17523	0.00874164	up	0.4175	0.185503	0.231997	5604	chr2:185591959-185837039:+	chr2	+	185591959	185837039	LPS responsive beige-like anchor protein [Source:RGD Symbol;Acc:1311428]	ASRN6AP1B10851151811	protein_coding	ACTGAAGGTAGAAGAGCACCAAGCTGAGGAAGCTTGTCAGCCCGCAGAGCGCCAAGGCGA
NM_012927	protein_coding	Cdh6	1.75074	0.0260994	up	0.894652	0.829574	0.0650779	3594	chr2:63100723-63246618:-	chr2	-	63100723	63246618		ASRN6AP1B10183232211	protein_coding	AGCTGGCAGATATGTACGGAGGGATGGACAGTGACAAAGACTCCTAATCTGTTGCCTTTT
ENSRNOT00000037690	protein_coding	Pkd2l2	1.79269	0.0355751	up	0.38209	0.246497	0.135593	2473	chr18:27190974-27225488:+	chr18	+	27190974	27225488	polycystin 2 like 2, transient receptor potential cation channel [Source:RGD Symbol;Acc:1310272]	ASRN6AP1B10002765711	protein_coding	AAGGACTGGAACACGATCCTCCTTCTGGGCATTCCTGGGGAAGATAAAACTCTGTAAAAT
ENSRNOT00000087298	protein_coding	Atf1	1.60862	0.0453045	up	0.546457	0.371213	0.175245	2118	chr7:141882251-141924788:+	chr7	+	141882251	141924788	activating transcription factor 1 [Source:RGD Symbol;Acc:1307360]	ASRN6AP1B10546885511	protein_coding	GCAGCGGCCAGGAGGACTTCGCGGTTGATTATGGAAGATTCCCACAAGAGTAACACTTCA
NM_001270704	protein_coding	Ehbp1l1	1.50457	0.023749	up	0.903425	0.902974	0.000450854	3379	chr1:221061879-221084391:-	chr1	-	221061879	221084391		ASRN6AP1B10652382711	protein_coding	TGAAGAGAGCTCAAAACGTCATCAAGTAGATGCTGAGCAGAAGTCAAAGGCACCATCTGC
ENSRNOT00000083097	protein_coding	B3gnt9	2.72004	0.0447047	up	0.832081	0.793711	0.0383704	1588	chr19:37208825-37210412:-	chr19	-	37208825	37210412	UDP-GlcNAc:betaGal beta-1,3-N-acetylglucosaminyltransferase 9 [Source:RGD Symbol;Acc:1310170]	ASRN6AP1B10008656311	protein_coding	TGGCTTTTCTTCAGATCACTCAATGTGTAGTAGTGCTAAGCCAACGAGATAGCCAGGGCT
ENSRNOT00000009552	protein_coding	Pdhx	1.77658	0.0233024	up	0.634284	0.656251	-0.0219668	1660	chr3:92910300-92933725:-	chr3	-	92910300	92933725	pyruvate dehydrogenase complex, component X [Source:RGD Symbol;Acc:1566332]	ASRN6AP1B10204511711	protein_coding	TGCTCCAGGTGCATGTTGTACAGAAGCACAGTCATGAAGATGCACTCAGGTTAGTCGAGC
ENSRNOT00000035915	protein_coding	Arhgap22	1.84717	0.0151524	up	0.673299	0.390879	0.28242	2086	chr16:9563218-9613503:+	chr16	+	9563218	9613503	Rho GTPase activating protein 22 [Source:RGD Symbol;Acc:1307237]	ASRN6AP1B10323492411	protein_coding	CCTTCGACTGTGGGGAGAAGCCGCTGTTTGACAGGTTTCTGGATGAAGTGCAGGCCCACT
ENSRNOT00000017271	protein_coding	Dpp7	1.52306	0.0437527	up	0.930846	0.907686	0.0231597	1705	chr3:2569135-2573387:-	chr3	-	2569135	2573387	dipeptidylpeptidase 7 [Source:RGD Symbol;Acc:71073]	ASRN6AP1B10008085811	protein_coding	AGCTCGCCTTACGTCTGATACTATCCAGACTCATGGTGCTTTGTCTGAGCTGGACCTCAG
ENSRNOT00000014124	protein_coding	Tmod2	1.83177	0.04069	up	0.787153	0.631989	0.155163	1322	chr8:82506934-82533689:-	chr8	-	82506934	82533689	tropomodulin 2 [Source:RGD Symbol;Acc:61948]	ASRN6AP1B10000109611	protein_coding	ATTCTGTCTAAGGCTGTTCGTTTCCGTTAACCATATCCGTCATAATTGTAACTGTCACTC
ENSRNOT00000026334	protein_coding	Dctn4	1.69469	0.0270821	up	0.8251	0.612057	0.213043	1633	chr18:55797198-55822036:+	chr18	+	55797198	55822036	dynactin subunit 4 [Source:RGD Symbol;Acc:71023]	ASRN6AP1B10079642411	protein_coding	TGGCACGGCGAAGAAATTACATGCCTTTGGCTTTTTCGGACAAGTACAGCCTTGGGACCA
ENSRNOT00000074776	protein_coding	AABR07040864.1	1.83657	0.0308811	up	0.799643	0.720427	0.0792155	1227	chrX:112358748-112402262:+	chrX	+	112358748	112402262		ASRN6AP1B10410590911	protein_coding	ACCAGTGGTATTGCCTTTATAAAATAGGTGACGAGCTCATTTTCTTGGATCCTCACACAA
ENSRNOT00000022478	protein_coding	Tnfrsf1b	1.7629	0.0344327	up	0.922157	0.917688	0.0044696	2894	chr5:163136390-163167299:-	chr5	-	163136390	163167299	TNF receptor superfamily member 1B [Source:RGD Symbol;Acc:621238]	ASRN6AP1B10003776411	protein_coding	CTGTATGCTGGACAGAATTCCTGCTTATAAATGCTTTTCGTTGCTGTTTTGCACACTGAT
ENSRNOT00000076445	protein_coding	Slfn5	1.55942	0.0443586	up	0.780358	0.560417	0.21994	1187	chr10:70298583-70305015:+	chr10	+	70298583	70305015	schlafen family member 5 [Source:RGD Symbol;Acc:1312025]	ASRN6AP1B10188154211	protein_coding	GACAGACGCCGGTGGGAAAAGGTTTCAGTCAAAGGCCGAGAAGATGAATTTCCTGACAAA
ENSRNOT00000048474	protein_coding	Tmem132c	2.66955	0.0385638	up	0.712041	0.540319	0.171722	3219	chr12:32808022-33016885:-	chr12	-	32808022	33016885	transmembrane protein 132C [Source:RGD Symbol;Acc:1583824]	ASRN6AP1B10003255611	protein_coding	ATCCTAAGTGGGGAAGACGACGTCAAGTGGGTTTGTCAAGACCTAGACGTGGGCGCACCC
ENSRNOT00000026652	protein_coding	Gdf15	1.8383	0.00386547	up	0.731645	0.576299	0.155346	912	chr16:20555395-20557978:+	chr16	+	20555395	20557978	growth differentiation factor 15 [Source:RGD Symbol;Acc:2674]	ASRN6AP1B10002393211	protein_coding	TTATGCACAGGACAGACAGCGGCGTGTCACTGCAGACTTATGATGATCTGGTAGCCCAGG
ENSRNOT00000075766	protein_coding	Olr91	2.59321	0.0390487	up	0.548815	0.503152	0.0456623	948	chr1:168447533-168448480:+	chr1	+	168447533	168448480	olfactory receptor 91 [Source:RGD Symbol;Acc:1333576]	ASRN6AP1B10001049311	protein_coding	CCTTAACCCTATTGTCTATGGTGTGAAGACAAAGGAGATCCGCAAATGGGTTGTACACAT
ENSRNOT00000007472	protein_coding	Frs2	1.83776	0.0191846	up	0.734896	0.576549	0.158346	6555	chr7:60128508-60210482:-	chr7	-	60128508	60210482	fibroblast growth factor receptor substrate 2 [Source:RGD Symbol;Acc:1308201]	ASRN6AP1B10471405011	protein_coding	GGCTAACAACATTAATGGCCAGATCTAGTGCTCACATGGTCTTCTGAAGAAGCCATGGGT
ENSRNOT00000050655	protein_coding	Dab2	1.61835	0.0242965	up	0.521362	0.334105	0.187257	2611	chr2:55747318-55768270:+	chr2	+	55747318	55768270	DAB2, clathrin adaptor protein [Source:RGD Symbol;Acc:621007]	ASRN6AP1B10593432311	protein_coding	AAATGGGGTATCTGAACAGAACGGCTTCCATATCAAATCTTCCCCGAACCCTTTTGTGGG
ENSRNOT00000084147	protein_coding	Astn2	2.03944	0.00598269	up	0.758391	0.633299	0.125093	4229	chr5:81179614-82168427:-	chr5	-	81179614	82168427	astrotactin 2 [Source:RGD Symbol;Acc:2320342]	ASRN6AP1B10466473511	protein_coding	TGACTCTAAGAACAGCTTGTCCACTGGTAGATGACAACAAAGCAGAAGAGATAGCTGACA
NM_001105891	protein_coding	Psmg1	1.6579	0.0464663	up	0.516568	0.35472	0.161847	1146	chr11:36327798-36335978:-	chr11	-	36327798	36335978		ASRN6AP1B10334668511	protein_coding	ACTTTTGTCTCTTGCTGTCAGGGAGGTGAAGCTTCTCCGAAGACAGACAGAAACATGTCT
ENSRNOT00000045657	protein_coding	Zc3h18	1.94122	0.0208363	up	0.817425	0.726806	0.090619	4409	chr19:55197704-55241851:+	chr19	+	55197704	55241851	zinc finger CCCH-type containing 18 [Source:RGD Symbol;Acc:1303257]	ASRN6AP1B10619348111	protein_coding	CCACCAATACCAAATTCCATACCACTCAGAGGCCAGGTTAAAGGAAACTGCACGTGGGGA
ENSRNOT00000027967	protein_coding	Pstk	1.64417	0.0420982	up	0.648423	0.418286	0.230138	6067	chr1:201950144-201965488:+	chr1	+	201950144	201965488	phosphoseryl-tRNA kinase [Source:RGD Symbol;Acc:1564300]	ASRN6AP1B10005644411	protein_coding	CAGATGGCGCTCATAAGCAGATGCAAACGGACATAAGTGACATCGATGAGGCTTCTCGCC
ENSRNOT00000031230	protein_coding	Agap2	1.76988	0.0100732	up	0.297766	0.165412	0.132354	4884	chr7:70364813-70377422:+	chr7	+	70364813	70377422	ArfGAP with GTPase domain, ankyrin repeat and PH domain 2 [Source:RGD Symbol;Acc:628844]	ASRN6AP1B10645286711	protein_coding	GGACTCTTCGAGGGAGGAGCGTGAGTCGTGGATTCGGGCCAAGTACGAACAGCTGCTGTT
ENSRNOT00000015233	protein_coding	Micu2	2.02982	0.0126417	up	0.929352	0.912815	0.0165375	2330	chr15:38191509-38276159:-	chr15	-	38191509	38276159	mitochondrial calcium uptake 2 [Source:RGD Symbol;Acc:619739]	ASRN6AP1B10637196311	protein_coding	AAAACATGCACTGCTCTGTTAAAGGCCCGAATGCAAAGGGATGCTTTAGGAAGCCGAAGG
ENSRNOT00000012156	protein_coding	Xkr7	1.51852	0.0356731	up	0.289411	0.202258	0.0871533	2718	chr3:148510779-148533404:+	chr3	+	148510779	148533404	XK related 7 [Source:RGD Symbol;Acc:1359224]	ASRN6AP1B10006983011	protein_coding	ACATATGGGATGTGCCCTCTAGATGAAGGTCATAAGCACAGCAGCTAAAATGTCCAGGGA
ENSRNOT00000093431	protein_coding	Ccdc191	2.12792	0.020919	up	0.631358	0.429973	0.201385	1801	chr11:61701773-61748583:-	chr11	-	61701773	61748583	coiled-coil domain containing 191 [Source:RGD Symbol;Acc:1566314]	ASRN6AP1B10412164111	protein_coding	GGAGCTGAGTCGCTGGAAACGGTTATCAAGGAAGCTGAATCTCAAGAGAGTAGAGAAGGC
ENSRNOT00000086081	protein_coding	Fancm	1.74871	0.0469284	up	0.555104	0.422525	0.13258	6345	chr6:86823684-86876599:+	chr6	+	86823684	86876599	Fanconi anemia, complementation group M [Source:RGD Symbol;Acc:1307897]	ASRN6AP1B10599810511	protein_coding	CCCAGAGCGTGAACACAGTCCTAAACCTGGATCACCCTACCCAGAGCGTGAACACAGTCC
ENSRNOT00000067161	protein_coding	Nostrin	1.51992	0.0427325	up	0.529152	0.362067	0.167085	1763	chr3:55369214-55433843:+	chr3	+	55369214	55433843	nitric oxide synthase trafficking [Source:RGD Symbol;Acc:727920]	ASRN6AP1B10016148211	protein_coding	TTGAATCCCGGAAGTCCAGAACACACCCAACCTAATTGATTGCAGCGTCCAGCATGCTGG
NM_001271377	protein_coding	Pcdh15	0.363732	0.00532559	down	0.484401	0.683552	-0.199151	5376	chr20:14952213-15334745:-	chr20	-	14952213	15334745		ASRN6AP1B10387010511	protein_coding	GGTGAAGCTGAAGAGGAGTATGAAGAGGAAGAGGTAAGTCCAGAGAAAGTTAAAAAGCCC
ENSRNOT00000089423	protein_coding	Car15	0.517267	0.0134833	down	0.384642	0.320532	0.0641105	1748	chr11:87295182-87298775:+	chr11	+	87295182	87298775	carbonic anhydrase 15 [Source:RGD Symbol;Acc:1306018]	ASRN6AP1B10000351611	protein_coding	GCTATTTGAGTCTTCCGGTCAGAGGAAAGGGAGAAAGTCAGTGCACCTTAGAAATGCCAC
NM_001107822	protein_coding	Stkld1	0.614907	0.0437604	down	0.218937	0.220212	-0.00127511	2270	chr3:5481771-5500568:+	chr3	+	5481771	5500568		ASRN6AP1A10066816511	protein_coding	ATGGGGACACGATGTCATGCAGAATTTCTCCCATCGACCAGAGGTCCAACTCAGAGCCCT
ENSRNOT00000081291	protein_coding	Taok2	0.610732	0.0188041	down	0.530687	0.688038	-0.157351	4280	chr1:198305672-198320075:-	chr1	-	198305672	198320075	TAO kinase 2 [Source:RGD Symbol;Acc:621590]	ASRN6AP1B10003447511	protein_coding	TCTTTGATTTTGTTTTTCTGTCTCCCTTCCAACCTGTCCCCTTCCCCTCCACCAAAAGAG
ENSRNOT00000024374	protein_coding	Slc26a2	0.276953	0.0336545	down	0.841838	0.921401	-0.0795631	2877	chr18:56520740-56534415:-	chr18	-	56520740	56534415	solute carrier family 26 member 2 [Source:RGD Symbol;Acc:620622]	ASRN6AP1B10007437111	protein_coding	CTAATAGAAGGAAGAAGAGTGTCTTGCCAGTTTCAGTGTGCAGCATTTTCTCCTGTGAAG
ENSRNOT00000031683	protein_coding	Defb29	0.393808	0.0149687	down	0.555699	0.647682	-0.0919829	349	chr3:148008851-148010176:-	chr3	-	148008851	148010176	defensin beta 29 [Source:RGD Symbol;Acc:1564030]	ASRN6AP1B10005301111	protein_coding	TCTCAGGTTTGAATGTCGCCAGCGTCATCCCTTCTTGAAGTAATTTCCCCCACATTCTGG
ENSRNOT00000000102	protein_coding	Smad9	0.512889	0.0467656	down	0.923465	0.947439	-0.0239737	5655	chr2:144191846-144212138:+	chr2	+	144191846	144212138	SMAD family member 9 [Source:RGD Symbol;Acc:71004]	ASRN6AP1B10005450411	protein_coding	GTCTCCCTGTCCTGATCAAGGAGCTGGCATGGTAATTCTGGAGGCGCTGGAGGAAAATAC
ENSRNOT00000042207	protein_coding	Sipa1l3	0.331304	0.0103447	down	0.595516	0.76638	-0.170864	7982	chr1:87260835-87468288:-	chr1	-	87260835	87468288	signal-induced proliferation-associated 1 like 3 [Source:RGD Symbol;Acc:1311432]	ASRN6AP1B10402696711	protein_coding	CCACCTACGCCAGATACAAGCCGTCTCCTGAAAGGTATGCAGCCGCCCCACACCCACTAC
ENSRNOT00000005677	protein_coding	Soat1	0.351926	0.00732447	down	0.807494	0.895667	-0.0881728	1952	chr13:74035080-74077783:-	chr13	-	74035080	74077783	sterol O-acyltransferase 1 [Source:RGD Symbol;Acc:621641]	ASRN6AP1B10000055411	protein_coding	CCAGCCGTCTCCAGCAGTTACTGAATATGCCACGTTGTTTGGAGCTTGCCGGCGTTTCCG
ENSRNOT00000064830	protein_coding	RGD1305464	0.633634	0.0303748	down	0.894591	0.926062	-0.0314706	3099	chr8:61914457-61919874:-	chr8	-	61914457	61919874	similar to human chromosome 15 open reading frame 39 [Source:RGD Symbol;Acc:1305464]	ASRN6AP1B10770595011	protein_coding	GCGTCTCTTTCCCCCACCGGCCTCTGTGGACCACGTGCTGCAGGACCACCGTGTGGAACT
ENSRNOT00000025355	protein_coding	Rgs17	0.547367	0.0359834	down	0.249394	0.235902	0.0134921	2494	chr1:42492761-42587721:-	chr1	-	42492761	42587721	regulator of G-protein signaling 17 [Source:RGD Symbol;Acc:1305515]	ASRN6AP1B10561937311	protein_coding	TGTGATTCTTCCCAACAAATTATTGCTAAGATGGCAGCCAGTCGGATTCTGAAGCAGCTG
ENSRNOT00000082160	protein_coding	Kat7	0.41483	0.0195403	down	0.501144	0.594326	-0.0931826	1839	chr10:83096609-83128297:-	chr10	-	83096609	83128297	K(lysine) acetyltransferase 7 [Source:MGI Symbol;Acc:MGI:2182799]	ASRN6AP1B10296147811	protein_coding	ACAAGTGAGATTCAAGCAGACCCCCAAGCAGAGGAGAGAGAAGAGAGAAGAGAGAGAAGA
ENSRNOT00000076473	protein_coding	Morc3	0.49763	0.03174	down	0.328033	0.483985	-0.155952	4119	chr11:34051993-34094698:+	chr11	+	34051993	34094698	MORC family CW-type zinc finger 3 [Source:RGD Symbol;Acc:1307924]	ASRN6AP1B10885197111	protein_coding	CGCGGACTCCTAGCCTCCCAGTCGGGCTGCGGCCGAGGCCGGTCCTGGCTTTGTAGCTTA
ENSRNOT00000086007	protein_coding	RT1-M6-1	0.209517	0.0329955	down	0.641056	0.835232	-0.194176	2258	chr20:2057689-2079467:+	chr20	+	2057689	2079467	RT1 class I, locus M6, gene 1 [Source:RGD Symbol;Acc:1598232]	ASRN6AP1B10618035511	protein_coding	TGGAGCTCTGATTGCCATTGTGACCATGAGGAAGAAGAGAGCAGGTAAGGAAGGCATTGT
ENSRNOT00000044666	protein_coding	AABR07042293.1	0.281871	0.0164622	down	0.761646	0.874749	-0.113103	639	chrX:152107965-152110010:-	chrX	-	152107965	152110010		ASRN6AP1B10004997911	protein_coding	GGAAGAGGAAGATGAGGAAGATCACTACTCAAATAACAAGTGTATAATTTGTATGGTATT
ENSRNOT00000019447	protein_coding	Kazn	0.658647	0.0427332	down	0.298575	0.320423	-0.0218487	2103	chr5:160639578-160742479:-	chr5	-	160639578	160742479	kazrin, periplakin interacting protein [Source:RGD Symbol;Acc:1359147]	ASRN6AP1B10558053611	protein_coding	ATGAGCACCGTCTTCCATCCAGCCAACTCCACAGGCATCCGAGAGTCTGAGCGCTTTGGG
ENSRNOT00000014106	protein_coding	Msh4	0.419054	0.0219407	down	0.309514	0.459751	-0.150237	2736	chr2:260057855-260108897:-	chr2	-	260057855	260108897	mutS homolog 4 [Source:RGD Symbol;Acc:1309190]	ASRN6AP1B10002988911	protein_coding	TGTGTACCATCTGGCTACAAGGCTTGTCCAGGTCGCTCGAAACTCTCAGTTGGAGCCGGA
ENSRNOT00000046604	protein_coding	Ccdc63	0.291156	0.0437641	down	0.945474	0.940033	0.00544188	1659	chr12:39913628-39950641:+	chr12	+	39913628	39950641	coiled-coil domain containing 63 [Source:RGD Symbol;Acc:1562334]	ASRN6AP1B10514571111	protein_coding	AGAAGAGAGACTGTCAAAATTAAGAAGCATGGGAAAAAGAGGAAGGGTGAGAGCTTTGAG
ENSRNOT00000075269	protein_coding	AABR07002068.1	0.581806	0.042604	down	0.044141	0.0820683	-0.0379273	3939	chr1:65763521-65863037:-	chr1	-	65763521	65863037		ASRN6AP1B10008617511	protein_coding	ACATAATCAAATTAAAAATGGAAATAGAAGCAATAAAGAAAGGACACAGGGAAACAACCC
ENSRNOT00000056601	protein_coding	Olfr12	0.558174	0.00533044	down	0.428887	0.502276	-0.0733892	966	chr9:99795678-99796732:+	chr9	+	99795678	99796732	Rattus norvegicus olfactory receptor 1353 (Olr1353), mRNA. [Source:RefSeq mRNA;Acc:NM_001000750]	ASRN6AP1B10000662411	protein_coding	AACCCCCTCATCTATAGTCTGAGGAACAAGGACGTGAAGGATGCCCTGTGGAGGTTAGGG
ENSRNOT00000021390	protein_coding	Cd3g	0.388894	0.00870063	down	0.401167	0.545266	-0.144099	617	chr8:49274960-49280901:-	chr8	-	49274960	49280901	CD3g molecule [Source:RGD Symbol;Acc:1307718]	ASRN6AP1B10005605711	protein_coding	GAACAGTACAGCCGTCTCCAAGGAAACCAAGTGAGAAAGAAGTGAACTCAGCAGGAATTC
ENSRNOT00000084176	protein_coding	Ripply1	0.330719	0.0399819	down	0.0755882	0.412983	-0.337395	546	chrX:111099930-111102464:-	chrX	-	111099930	111102464	ripply transcriptional repressor 1 [Source:RGD Symbol;Acc:1588264]	ASRN6AP1B10001818411	protein_coding	CGAGGAGGAAGAAGAGGAAGAGGTCAATGAAATTGAAGCAGAAGGGTGTGTGGGGGTACC
ENSRNOT00000042404	protein_coding	Treml2	0.492727	0.0252189	down	0.648721	0.708073	-0.0593521	969	chr9:14660738-14668297:-	chr9	-	14660738	14668297	triggering receptor expressed on myeloid cells-like 2 [Source:RGD Symbol;Acc:1587039]	ASRN6AP1B10000148411	protein_coding	GGCCTATGGGTTTTGGAAGAAGAGACACATGGGAAGATACAACTTGGACAGCAACTATGC
ENSRNOT00000059386	protein_coding	LOC500990	0.352219	0.0198651	down	0.547514	0.66026	-0.112746	1431	chr8:50593208-50608363:-	chr8	-	50593208	50608363	similar to RIKEN cDNA 4931429L15 [Source:RGD Symbol;Acc:1561633]	ASRN6AP1B10408163211	protein_coding	TGTCCCAGAAGACCTGAGAAGAAGGGAGTAACGGAAGCCCAAGGACGACACAGCTGCTGT
ENSRNOT00000045110	protein_coding	AABR07041078.1	0.370339	0.0109206	down	0.681453	0.859759	-0.178306	1149	chrX:118742313-118749159:+	chrX	+	118742313	118749159		ASRN6AP1B10005451611	protein_coding	ATGGGTGGTTCATAATCAAGAAGAAAGATACCATGGTCGAAGAGGAAGAATTGGAGCATG
ENSRNOT00000041207	protein_coding	Fam71f1	0.626369	0.049774	down	0.0968685	0.106166	-0.00929791	1965	chr4:56591715-56615158:+	chr4	+	56591715	56615158	family with sequence similarity 71, member F1 [Source:RGD Symbol;Acc:1564147]	ASRN6AP1B10001887311	protein_coding	TTATCTAATTTAAAAAGTAAAGCCATAAACCGAGGAGAGAAGCGTGGTTTCCTCTCTGCT
ENSRNOT00000037529	protein_coding	Ctxn3	0.313411	0.0476922	down	0.964489	0.944387	0.0201016	1067	chr18:52550739-52551805:+	chr18	+	52550739	52551805	cortexin 3 [Source:RGD Symbol;Acc:2300148]	ASRN6AP1B10005300811	protein_coding	AGCAAGAAGACTATGGCTGGAAGAGGATTATGCATTTTTATGTGCATATAGTTACCAAAT
ENSRNOT00000054809	protein_coding	Cd6	0.556213	0.0460434	down	0.309702	0.31288	-0.00317842	3426	chr1:226848403-226887156:-	chr1	-	226848403	226887156	Cd6 molecule [Source:RGD Symbol;Acc:2312]	ASRN6AP1B10161071511	protein_coding	TGCCAAAGAAGATTCCCAGAGGCACCGGGTCACAGAGGAAGAAGCCCAACAGAACAGGTT
ENSRNOT00000065211	protein_coding	Hdgf	0.402521	0.0226621	down	0.824198	0.90684	-0.0826417	1260	chr2:187282000-187284281:+	chr2	+	187282000	187284281	hepatoma-derived growth factor [Source:RefSeq peptide;Acc:NP_446159]	ASRN6AP1B10595668611	protein_coding	TCTGATGTCTCCCAGTCCTCCCAGAAAAAGAGCTGCGCAGAAGAGCCCGAAGTGGAGCCT
ENSRNOT00000007796	protein_coding	Olr608	0.14257	0.0252565	down	0.52615	0.893046	-0.366895	981	chr3:76278124-76279104:-	chr3	-	76278124	76279104	olfactory receptor 608 [Source:RGD Symbol;Acc:1332892]	ASRN6AP1B10000419211	protein_coding	CAGATGTTAAAGAGACTGTCAGAAAGTTAGTCTACCTGAAATGTATTTTTCATTCAATAT
ENSRNOT00000090039	protein_coding	Flot1	0.609419	0.0200045	down	0.468546	0.468831	-0.000284846	1700	chr20:3427890-3438396:-	chr20	-	3427890	3438396	flotillin 1 [Source:RGD Symbol;Acc:70991]	ASRN6AP1B10934477811	protein_coding	CCGCGCTTCCCTAGACCCCAGTGGGGTTGCTTACCGGCATTCCGGAAGCCTCAACTATGT
ENSRNOT00000031650	protein_coding	Syndig1l	0.525438	0.0118773	down	0.507384	0.629627	-0.122243	1763	chr6:108393628-108415093:-	chr6	-	108393628	108415093	synapse differentiation inducing 1-like [Source:RGD Symbol;Acc:1589004]	ASRN6AP1B10005676811	protein_coding	TTGTGGAAGACGCTCTGCGCTCTGCGGTGTCTCCCAGGTAGAGGTAGAGCCAGAAAGCTC
ENSRNOT00000074707	protein_coding	Tmed8	0.504185	0.0360337	down	0.538961	0.607891	-0.0689299	981	chr6:111194951-111222858:-	chr6	-	111194951	111222858	Protein TMED8 [Source:UniProtKB/Swiss-Prot;Acc:Q3UHI4]	ASRN6AP1B10000299811	protein_coding	AACTCGTACTCCCTGCTTCGCAACAAGACTCTCTACTTCCATATCTACTACACTAGCTGA
ENSRNOT00000058040	protein_coding	LOC102557244	0.498938	0.0109834	down	0.610241	0.711496	-0.101255	1416	chr1:79324274-79358184:+	chr1	+	79324274	79358184	carcinoembryonic antigen-related cell adhesion molecule 5-like [Source:RGD Symbol;Acc:7607030]	ASRN6AP1B10003790211	protein_coding	GTCTCCAACCCAGTCAGTTCAAAGACCAGTCTCCCAGTCAGTCTGACAGTGATCGAAGAG
ENSRNOT00000089615	protein_coding	Supt6h	0.572935	0.0255653	down	0.43611	0.524742	-0.0886322	5510	chr10:65471106-65502936:-	chr10	-	65471106	65502936	SPT6 homolog, histone chaperone [Source:RGD Symbol;Acc:1309290]	ASRN6AP1B10003005711	protein_coding	CAGCTGTCTTCCCAAACTGCATGCAACTTGGAACACCAGCTGCCTCTCTACTTCACCCCC
ENSRNOT00000042792	protein_coding	Theg	0.415166	0.0470587	down	0.306922	0.451715	-0.144793	1160	chr7:13013541-13021318:+	chr7	+	13013541	13021318	theg spermatid protein [Source:RGD Symbol;Acc:1309240]	ASRN6AP1B10500292311	protein_coding	GTTAAAGGGTTAGGAGGGGCCGCACACATGGGGGAACTTGGCGAACACCGGTCTAGGTCT
ENSRNOT00000082562	protein_coding	AABR07008439.1	0.300069	0.0187913	down	0.747443	0.897066	-0.149624	2076	chr2:58448917-58458517:+	chr2	+	58448917	58458517		ASRN6AP1B10005407211	protein_coding	TTAATATGTTCGGAAGAAGAGAGAAAAGGTATAGAGAAGAAAGACTTACCATCAGGGGAA
ENSRNOT00000090332	protein_coding	Terb1	0.3179	0.0476032	down	0.860392	0.929915	-0.0695229	2307	chr19:683484-735902:+	chr19	+	683484	735902	telomere repeat binding bouquet formation protein 1 [Source:RGD Symbol;Acc:1310400]	ASRN6AP1B10142772111	protein_coding	GAAGAAGACAACTTAGTAAAGAATCTACTGCCTCTGAAGAAATAAAAATTGTTCATCAAA
ENSRNOT00000008312	protein_coding	Ispd	0.63027	0.0417873	down	0.291283	0.30629	-0.0150075	2628	chr6:55881484-56159464:+	chr6	+	55881484	56159464	isoprenoid synthase domain containing [Source:RGD Symbol;Acc:1359368]	ASRN6AP1B10525217311	protein_coding	AGGAAGGAATGTTCTATTAAGTGGAGTCCTCCTAAATCACTCACAGGATGAGCAGAAGCT
ENSRNOT00000042039	protein_coding	Lhb	0.637547	0.00959883	down	0.445863	0.554991	-0.109128	2313	chr1:101410019-101413715:+	chr1	+	101410019	101413715	luteinizing hormone beta polypeptide [Source:RGD Symbol;Acc:3006]	ASRN6AP1B10086911211	protein_coding	TCCCAGGCGGACACTAGGCATCAAGTCTTTGGCAGAAAAGCTAAGAAGACATGAAGGCCT
NM_017222	protein_coding	Slc10a2	0.429362	0.0172146	down	0.685991	0.879851	-0.19386	4269	chr16:90325197-90350253:+	chr16	+	90325197	90350253		ASRN6AP1B10006436511	protein_coding	CCCCTAATACTCTAGAAGGAAGAAAAATAGTTAAGCTTTCTAAAATGACAAATCTCTATT
NM_001105753	protein_coding	Rasgrf1	0.580611	0.0321726	down	0.55159	0.605749	-0.0541587	1395	chr8:97277250-97285059:+	chr8	+	97277250	97285059		ASRN6AP1B10001607311	protein_coding	TGCCCTTAATGATCTCAGCAGCCTTAGAAGGTCATCACTGTTAATCCATTTTCAAAATGG
ENSRNOT00000068774	protein_coding	Myrfl	0.65761	0.00394578	down	0.423691	0.362383	0.0613082	2682	chr7:59799419-59882077:-	chr7	-	59799419	59882077	myelin regulatory factor-like [Source:RGD Symbol;Acc:1562127]	ASRN6AP1B10002754911	protein_coding	CGACAGCGCGTACCATTTCCGGGTAGCTGCACCAGATTTAGCCGACTGTTCGACAGACCC
ENSRNOT00000011094	protein_coding	Zfp414	0.371617	0.0471097	down	0.656611	0.791095	-0.134484	1120	chr7:18497807-18500417:+	chr7	+	18497807	18500417	zinc finger protein 414 [Source:RGD Symbol;Acc:1308123]	ASRN6AP1B10003333211	protein_coding	GGAAGAAGAGTCAAGGTGCTACCAGTAGTCCTAGAAGACCTCAGGGCGGCTCCGATGCGC
NM_031640	protein_coding	Cpq	0.296069	0.0199702	down	0.909305	0.944101	-0.0347958	1778	chr7:71709339-72167407:+	chr7	+	71709339	72167407		ASRN6AP1B10257430811	protein_coding	ACCATGGAGCATGTCATTGGAGACAGCAAGAAGAAAAGAAACTAGGGACAATGAGGTTCC
ENSRNOT00000081925	protein_coding	Ccdc24	0.397254	0.00443746	down	0.683861	0.790889	-0.107028	1168	chr5:136703830-136706936:-	chr5	-	136703830	136706936	coiled-coil domain containing 24 [Source:RGD Symbol;Acc:1562911]	ASRN6AP1B10375400411	protein_coding	CCACCCTGGGAGAGATAAAGGATCAGAAGAAGGCAATGGAACAGGAGCTACAGATCTCTC
ENSRNOT00000022733	protein_coding	Olr141	0.623571	0.00407389	down	0.317245	0.278922	0.0383234	951	chr1:169213684-169214634:-	chr1	-	169213684	169214634	olfactory receptor 141 [Source:RGD Symbol;Acc:1332931]	ASRN6AP1B10005615111	protein_coding	ACCCGTCCAATCCAACAGGGAATTGCCAATTTGTTCTCCTTCAAAAAGGGATTGATCTGA
ENSRNOT00000002046	protein_coding	Sult2a2	0.421848	0.00454053	down	0.269999	0.338873	-0.0688745	970	chr1:76252330-76780230:-	chr1	-	76252330	76780230	sulfotransferase family 2A, dehydroepiandrosterone (DHEA)-preferring, member 2 [Source:RGD Symbol;Acc:1306542]	ASRN6AP1B10168004211	protein_coding	AGAAGGAACTGATTCTTCCTGGTTTTACTTTCATGAGAAACGGCACAACTGGGGACTGGA
ENSRNOT00000079216	protein_coding	Sfrp4	0.519375	0.00766422	down	0.687866	0.811516	-0.12365	2899	chr17:47297489-47394328:-	chr17	-	47297489	47394328	secreted frizzled-related protein 4 [Source:RGD Symbol;Acc:621075]	ASRN6AP1B10438045911	protein_coding	AGTTGAGAAATGGAGAGATCAACTAAGCAGAAGGTCCACAGATGTCCATCAGGTGGCAGT
ENSRNOT00000021769	protein_coding	Ciapin1	0.653907	0.048685	down	0.248611	0.300397	-0.0517861	1851	chr19:10596960-10610049:+	chr19	+	10596960	10610049	cytokine induced apoptosis inhibitor 1 [Source:RGD Symbol;Acc:1549737]	ASRN6AP1B10005959811	protein_coding	GTGATTTCTGTTAAATAGGTATTAAATTTTTGTGTTTCTGTCTCCCTTTTACTTTGTGTC
ENSRNOT00000066284	protein_coding	Cfc1	0.575917	0.0362501	down	0.578419	0.65188	-0.073461	492	chr9:41045363-41052024:+	chr9	+	41045363	41052024	cripto, FRL-1, cryptic family 1 [Source:RGD Symbol;Acc:1562188]	ASRN6AP1B10489093711	protein_coding	GCCTCCCACGCCAAACATTCAGCCACTGTGACCTGAAAAGCTTCCTCTCTTCAGGCGCCA
ENSRNOT00000021436	protein_coding	Olr125	0.519166	0.0442443	down	0.0465349	0.0595783	-0.0130434	960	chr1:168868461-168869420:-	chr1	-	168868461	168869420	olfactory receptor 125 [Source:RGD Symbol;Acc:1332630]	ASRN6AP1B10008491711	protein_coding	ATCCGACAAGGAATCCTCCATTTGATTTGTTCGCCCAAAATCAACTCTATTACAATGTAA
ENSRNOT00000022630	protein_coding	Hist1h2ba	0.323428	0.0280835	down	0.665971	0.826311	-0.16034	470	chr17:43423111-43423580:+	chr17	+	43423111	43423580	histone cluster 1 H2B family member a [Source:RGD Symbol;Acc:3855]	ASRN6AP1B10005615011	protein_coding	AAGAAAGCAGTCACCAAGACCCAGAAGAAGGAGGGCCGGAAACGTAAGAGATGCCGCAAG
ENSRNOT00000047453	protein_coding	Lmod3	0.6469	0.0227974	down	0.103592	0.157085	-0.0534937	2416	chr4:129604267-129619142:-	chr4	-	129604267	129619142	leiomodin 3 [Source:RGD Symbol;Acc:1564924]	ASRN6AP1B10004988011	protein_coding	TGTCATTCAATGCATGGCGTCTCAAAGGGAATAAATCATGTGAAGTGGGTGCCTGGCAGG
ENSRNOT00000083154	protein_coding	Bsph1	0.585827	0.0158492	down	0.186574	0.271647	-0.0850731	390	chr1:75748916-75789785:+	chr1	+	75748916	75789785	Binder of sperm protein homolog 1 [Source:UniProtKB/Swiss-Prot;Acc:Q3UW26]	ASRN6AP1B10437422211	protein_coding	TTAGAAATCCAGAGACAGAAGATGGCGTATGTGTCTTTCCATTCTGGTATAGAAGTGAAA
ENSRNOT00000007806	protein_coding	Kap	0.379974	0.0287055	down	0.21837	0.356253	-0.137883	705	chr4:167549929-167552973:-	chr4	-	167549929	167552973	kidney androgen regulated protein [Source:RGD Symbol;Acc:2947]	ASRN6AP1B10001159611	protein_coding	TAGAAAATCATGTAAGTCTAAGATGCTCCCAGCAAAGAAGAAAGAACAAGGAAGTGGTCC
ENSRNOT00000071692	protein_coding	Gzmbl1	0.210394	0.017586	down	0.559252	0.566257	-0.00700492	747	chrX:123015480-123018444:-	chrX	-	123015480	123018444	Granszyme B-like 1 [Source:RGD Symbol;Acc:1561819]	ASRN6AP1B10001053311	protein_coding	CGTCTCCTATGGACGTAAAGATGGTTCAACTCCACGGGAATTCACCAAAGTCTCTACTTT
ENSRNOT00000090390	protein_coding	Myo7b	0.634779	0.0336555	down	0.470975	0.578128	-0.107153	6671	chr18:24746657-24823858:-	chr18	-	24746657	24823858	myosin VIIb [Source:RGD Symbol;Acc:1561153]	ASRN6AP1B10023129811	protein_coding	TCCCACACTGCCAGGAGCTCTGAACCTGTCTCCCTACTTGGATCTTTCAGGGTGCCCTGG
ENSRNOT00000039331	protein_coding	Mtnr1a	0.627093	0.0213258	down	0.178095	0.230269	-0.0521742	1774	chr16:50339358-50358809:-	chr16	-	50339358	50358809	melatonin receptor 1A [Source:RGD Symbol;Acc:620797]	ASRN6AP1B10000616911	protein_coding	TTATTGGCCCCCTTAACAATGCAGTGTAATGTACTAGACATTATATGTAACCCAGCAATG
ENSRNOT00000014672	protein_coding	Foxn1	0.471518	0.028894	down	0.24494	0.228874	0.0160659	2231	chr10:65621257-65634666:-	chr10	-	65621257	65634666	forkhead box N1 [Source:RGD Symbol;Acc:3970]	ASRN6AP1B10006633411	protein_coding	GAAGGAAAACACTACTTGTCTCCTATGTCACTCAGCCAACTTATTTGTTAGCCAGAAGCT
ENSRNOT00000028506	protein_coding	AABR07067812.1	0.654456	0.0328297	down	0.614991	0.641089	-0.0260981	1254	chr9:65784546-65790347:-	chr9	-	65784546	65790347		ASRN6AP1B10005644811	protein_coding	GCCACCCCAGAGTATGAGATCCGTAAAATGCGGTCCAAAAGAAAATTAAAAGAGGATATT
ENSRNOT00000034987	protein_coding	Scel	0.537791	0.0479161	down	0.315042	0.458214	-0.143172	2886	chr15:87704340-87820557:+	chr15	+	87704340	87820557	sciellin [Source:RGD Symbol;Acc:1305102]	ASRN6AP1B10296745511	protein_coding	TGGCAGAGAGAAGCAGCAGAAGAAAACAAGACCTCGGTGGACTGATTAACGTGAACCCGG
ENSRNOT00000035538	protein_coding	Cldn34e	0.666011	0.0178905	down	0.128673	0.14435	-0.0156771	639	chrX:44999725-45000363:-	chrX	-	44999725	45000363	claudin 34E [Source:RGD Symbol;Acc:1591711]	ASRN6AP1B10004597211	protein_coding	GGCATTATTTTAATTTCTTACACTTCTCCCACGGAAAAGCAAGTGTTTCCTGAGATTTGA
ENSRNOT00000003174	protein_coding	Olr982	0.598297	0.0178164	down	0.518996	0.6706	-0.151604	936	chr7:4215898-4216833:-	chr7	-	4215898	4216833	olfactory receptor 982 [Source:RGD Symbol;Acc:1332643]	ASRN6AP1B10005819311	protein_coding	CTCCCTTAGAAACAAACAAGTAAAAGAATCCTTTAAAAACTTGATCAAAAGGTGTATTTC
ENSRNOT00000031244	protein_coding	Dnajc5g	0.492945	0.0120275	down	0.557651	0.822693	-0.265042	1561	chr6:26625525-26629654:-	chr6	-	26625525	26629654	DnaJ heat shock protein family (Hsp40) member C5 gamma [Source:RGD Symbol;Acc:1307426]	ASRN6AP1B10432175511	protein_coding	GCCCCAGAGACAATATGAAAGTTCACATCCACCGGGAAGAAGGAAGCTTGTGTGAGGCCT
ENSRNOT00000007991	protein_coding	Hs1bp3	0.303016	0.0428534	down	0.530157	0.879085	-0.348927	3037	chr6:33517769-33548034:+	chr6	+	33517769	33548034	HCLS1 binding protein 3 [Source:RGD Symbol;Acc:1311331]	ASRN6AP1B10003307711	protein_coding	CTATGTCTCCCAGCTACCCAGTAAAGTCTGTGTGTGACAAAGCCAGAATTTCAGTTCTTT
ENSRNOT00000014008	protein_coding	Cer1	0.564878	0.0247133	down	0.158982	0.139443	0.0195397	1702	chr5:101003023-101006375:-	chr5	-	101003023	101006375	cerberus 1, DAN family BMP antagonist [Source:RGD Symbol;Acc:1563046]	ASRN6AP1B10002291311	protein_coding	CTATTTTGTGCTTCTTCCTATTGTATGAGTATGCATGACAAATTCAAACGTCAACAACAA
ENSRNOT00000002232	protein_coding	Adgrg7	0.273462	0.040693	down	0.851473	0.915922	-0.0644485	2736	chr11:46793777-46856291:+	chr11	+	46793777	46856291	adhesion G protein-coupled receptor G7 [Source:RGD Symbol;Acc:1307217]	ASRN6AP1B10004355011	protein_coding	TCTCTAAGTCTCCCACAATATCTTCCTGAATACATGTTAAAACTCGCTGTTTATTATCAC
ENSRNOT00000014041	protein_coding	Mmp7	0.299892	0.0482159	down	0.331222	0.61364	-0.282418	1112	chr8:5893249-5901049:+	chr8	+	5893249	5901049	matrix metallopeptidase 7 [Source:RGD Symbol;Acc:3100]	ASRN6AP1B10007697311	protein_coding	AGAAGACGCTTTCAGTGACCAAGGAAGATATGCTATGGACTGCCTCTTTTCATTGGGATC
ENSRNOT00000057745	protein_coding	Nab2	0.36602	0.0357806	down	0.365872	0.439733	-0.0738617	5304	chr7:70961575-70969905:-	chr7	-	70961575	70969905	Ngfi-A binding protein 2 [Source:RGD Symbol;Acc:1311712]	ASRN6AP1B10001188411	protein_coding	TGTTCCGCTATGGTAGGAAGGAAAGGAGAACTGTGAGTATCCCACTATCATGGAGGTGGA
ENSRNOT00000081454	protein_coding	AABR07027128.1	0.22843	0.0203633	down	0.390646	0.723608	-0.332962	3105	chr17:14943578-14949085:-	chr17	-	14943578	14949085		ASRN6AP1B10278496711	protein_coding	TGTGAGAGGAAGAAGGAATTTAGTCACATTTTCTGGGGCATATCCACTCTTTTCTCTGAG
NM_001108957	protein_coding	Nutm1	0.271571	0.0284905	down	0.91331	0.960441	-0.0471314	3688	chr3:103734435-103745236:-	chr3	-	103734435	103745236		ASRN6AP1B10524502011	protein_coding	AGAAGAAGGACTTACTCTTGCCCAGCTGGTCCAAAAACGACTCCTGGCCCTGGAGGAGGA
ENSRNOT00000037779	protein_coding	Olr619	0.40088	0.0356319	down	0.726573	0.869536	-0.142963	972	chr3:76468294-76469265:+	chr3	+	76468294	76469265	olfactory receptor 619 [Source:RGD Symbol;Acc:1334429]	ASRN6AP1B10004557911	protein_coding	CATCAAGAGACTATGTTACCATATAACAGGAAGTGAAGGAAGCAGGATGAATGGCTTCAC
ENSRNOT00000006921	protein_coding	Alkal2	0.609242	0.0331881	down	0.465209	0.477616	-0.0124071	1516	chr6:49825469-49834912:+	chr6	+	49825469	49834912	ALK and LTK ligand 2 [Source:RGD Symbol;Acc:1587117]	ASRN6AP1B10007308511	protein_coding	TCCCATTTGTCCTCTGTAAATGTATACGCACATTCCAGGTCTTGTATAGTATGTAAATAC
ENSRNOT00000016215	protein_coding	Nmbr	0.346592	0.00599473	down	0.503909	0.788918	-0.285009	1170	chr1:8933901-8944961:+	chr1	+	8933901	8944961	Neuromedin-B receptor [Source:UniProtKB/Swiss-Prot;Acc:O54799]	ASRN6AP1B10127619211	protein_coding	ACCCCTTGTTATCATACAGCATTTATTATATCACATTGCGAAACTTATTAGAATGGCACA
ENSRNOT00000044543	protein_coding	Nutm2f	0.249129	0.00324771	down	0.646651	0.835637	-0.188986	2205	chr17:15022951-15030364:-	chr17	-	15022951	15030364	NUT family member 2F [Source:RGD Symbol;Acc:1566043]	ASRN6AP1B10002776811	protein_coding	ACTCAGAAGAGGAATCACGAGACACTAGGTACCCGTAAAAGGAAAAGGAAGAAGAGGCAT
ENSRNOT00000082711	protein_coding	Srpk3	0.247212	0.0136196	down	0.759332	0.883075	-0.123743	2034	chrX:157008824-157013443:-	chrX	-	157008824	157013443	SRSF protein kinase 3 [Source:RGD Symbol;Acc:727856]	ASRN6AP1B10088928611	protein_coding	AGGAGGTCTTGACTGGTAAGCTGTCCAAAAACAAGAGGAAGAAGATGAGGCGCAAAAGGA
ENSRNOT00000040306	protein_coding	Ryr3	0.336769	0.0259697	down	0.673436	0.724847	-0.051411	14547	chr3:104118063-104502471:-	chr3	-	104118063	104502471	ryanodine receptor 3 [Source:RGD Symbol;Acc:68952]	ASRN6AP1B10471561211	protein_coding	AGCAAGATGTCAAAATCTGGAGGACAGGACCAGGAACGGAAGAAGACAAAGAGGCGAGGA
ENSRNOT00000050584	protein_coding	Dnajb8	0.483338	0.0272377	down	0.370814	0.518198	-0.147384	1134	chr4:120156659-120159265:+	chr4	+	120156659	120159265	DnaJ heat shock protein family (Hsp40) member B8 [Source:RGD Symbol;Acc:1561981]	ASRN6AP1B10004250211	protein_coding	GGTTAGGGCAAGGGAGCTGGAAGACACAGAAGGCAGAACCCAAGCTTCCAACCCTGCTTG
ENSRNOT00000085068	protein_coding	Arl13a	0.414515	0.0231818	down	0.272951	0.361184	-0.0882338	1652	chrX:105011489-105037801:+	chrX	+	105011489	105037801	ADP ribosylation factor like GTPase 13A [Source:RGD Symbol;Acc:1562947]	ASRN6AP1B10008656811	protein_coding	CTCGTTACGGTTCTCGGGTATAAAGGGCCTGGCAAAATAAATAAGAATGATGCTCTACTC
ENSRNOT00000043433	protein_coding	Xpo6	0.658745	0.0209524	down	0.244853	0.269869	-0.0250162	2063	chr1:197548304-197590277:-	chr1	-	197548304	197590277	exportin 6 [Source:RGD Symbol;Acc:1311491]	ASRN6AP1B10560236911	protein_coding	AGAGTGCGGCTCCTTCATAGGCAAGAACAGAAGCGGTCTGCAGAGGTTGATATTATCTGT
ENSRNOT00000079217	protein_coding	RGD1312005	0.266024	0.0169336	down	0.597647	0.860929	-0.263282	1793	chr18:54113033-54123049:+	chr18	+	54113033	54123049	similar to DD1 [Source:RGD Symbol;Acc:1312005]	ASRN6AP1B10457224811	protein_coding	GCCTGCATACCAAGAAGACAGAGAGGAAGACACATGTACTATTGGGGAGGGAGAAAAGAA
NM_175760	protein_coding	Cyp4a3	0.414122	0.0168525	down	0.577734	0.660996	-0.0832616	2140	chr5:134196915-134484851:-	chr5	-	134196915	134484851		ASRN6AP1A10065838611	protein_coding	GCGTCTCAAGAAGCTAAGATAAATCTGGTGGAGATAGGACAGCTCCAGAGGTCTGCTGCC
ENSRNOT00000038775	protein_coding	Hoxa4	0.302009	0.0402199	down	0.30587	0.479638	-0.173768	858	chr4:82158892-82160240:-	chr4	-	82158892	82160240	homeo box A4 [Source:RGD Symbol;Acc:2814]	ASRN6AP1B10163293111	protein_coding	TGAAGAAGATCCACGTGAGCGCCGTCAACCCCAGTTATAACGGAGGTGAGCCCAAGCGCT
ENSRNOT00000064580	protein_coding	Swsap1	0.539371	0.0472304	down	0.843673	0.822511	0.0211621	1917	chr8:22966792-22969280:+	chr8	+	22966792	22969280	SWIM-type zinc finger 7 associated protein 1 [Source:RGD Symbol;Acc:1308026]	ASRN6AP1B10127971811	protein_coding	GCGTCACCCAATGGCGGGCTAGGTTGCTCATGAGTGACAGTTCGAAGATTCGATTCCAGT
ENSRNOT00000076882	protein_coding	Dnal1	0.422292	0.015787	down	0.164638	0.265158	-0.10052	2815	chr6:107596782-107625214:+	chr6	+	107596782	107625214	dynein, axonemal, light chain 1 [Source:RGD Symbol;Acc:1591349]	ASRN6AP1B10706271711	protein_coding	CCCCCATAGAGAAGATGGACGCGTCTCTGTCCACACTTGCTAACTGCGAGAAGCTTTCCC
ENSRNOT00000078464	protein_coding	Unc5cl	0.499526	0.013436	down	0.576502	0.712303	-0.135801	5487	chr9:14491584-14502933:-	chr9	-	14491584	14502933	unc-5 family C-terminal like [Source:RGD Symbol;Acc:1587368]	ASRN6AP1B10087209211	protein_coding	CCGCCTCCAGCTGAGAGTGTTAAGTCTCCCGCTTCCTTTTCCTGCCCTTGCCCTGTCTCA
NM_001106191	protein_coding	Banp	0.641249	0.022599	down	0.43588	0.444682	-0.00880256	2090	chr19:54766595-54840586:+	chr19	+	54766595	54840586		ASRN6AP1B10240455811	protein_coding	CGCGAGGACGGACGCCATTATCGCATCTCCCCGACAAACACCACGTGACAGAAACCCCAT
ENSRNOT00000089952	protein_coding	Tmbim1	0.307269	0.00941027	down	0.649772	0.791111	-0.141338	637	chr9:81575197-81586116:-	chr9	-	81575197	81586116	transmembrane BAX inhibitor motif containing 1 [Source:RGD Symbol;Acc:1359409]	ASRN6AP1B10344900411	protein_coding	TGTCCTGGCGTCTCCAAGCCGCGCAAAGACAGGTGATGAGGATCTAAGGTCCCAGAAGCT
ENSRNOT00000049582	protein_coding	Ryr3	0.348316	0.0261269	down	0.516215	0.71396	-0.197745	14667	chr3:104118063-104504204:-	chr3	-	104118063	104504204	ryanodine receptor 3 [Source:RGD Symbol;Acc:68952]	ASRN6AP1B10471581311	protein_coding	GCCATGCAAGTAAAGTCTGGAGGACAGGACCAGGAACGGAAGAAGACAAAGAGGCGAGGA
ENSRNOT00000092196	protein_coding	Cdkn2b	0.506515	0.0173709	down	0.608048	0.794425	-0.186377	4377	chr5:107845951-107858104:-	chr5	-	107845951	107858104	cyclin-dependent kinase inhibitor 2B [Source:RGD Symbol;Acc:2324]	ASRN6AP1B10176732411	protein_coding	CCTGCCGGTAGACTTAGCTGAAGAGCAGGGCCACCGTGATATTGCGAGGTGAAGAATAAA
NM_001271026	protein_coding	AABR07072108.1	0.459705	0.0182437	down	0.806616	0.818714	-0.0120977	1170	chr10:38664020-38674417:+	chr10	+	38664020	38674417		ASRN6AP1B10446371011	protein_coding	GGCGACTCCCATGCATCGGCTTATAGCTCGGCGGCAAGCTGAAGCCAATAAGCAACACGT
NM_013225	protein_coding	Cntn6	0.644676	0.01697	down	0.0674481	0.080727	-0.0132789	3413	chr4:136512201-136904355:+	chr4	+	136512201	136904355		ASRN6AP1B10514434811	protein_coding	AATCGAATGCAAACCAAACGCTTTCCCCAAAGCATCTATTTCCTGAAAAGAGGAACGGAG
ENSRNOT00000009870	protein_coding	Maged1	0.43179	0.0336403	down	0.702387	0.790364	-0.0879777	2822	chrX:63803189-63809861:-	chrX	-	63803189	63809861	MAGE family member D1 [Source:RGD Symbol;Acc:70898]	ASRN6AP1B10150942411	protein_coding	AGTGCCACCTACAATTTCACTCAGTCTCCCAGTGCCAATGAGATGACCAACAACCAGCCT
ENSRNOT00000057341	protein_coding	Dmrtb1	0.640347	0.029376	down	0.258505	0.290932	-0.0324274	1047	chr5:127266824-127273656:-	chr5	-	127266824	127273656	DMRT-like family B with proline-rich C-terminal, 1 [Source:RGD Symbol;Acc:1560921]	ASRN6AP1B10000964111	protein_coding	TCTCGCTGACCATCCTGTATGATACAGACAAGGAGAAAACCAATGAGCAGGGCGCAGACG
ENSRNOT00000014639	protein_coding	Nmb	0.583232	0.00997738	down	0.292467	0.325587	-0.0331204	1425	chr1:142721002-142724511:-	chr1	-	142721002	142724511	neuromedin B [Source:RGD Symbol;Acc:1562710]	ASRN6AP1B10008069611	protein_coding	GTCTTCCCCTGCAACGGGAGGCTACCTACACTACGCTACACTGGCCCCATGGAAAACTTT
ENSRNOT00000091980	protein_coding	Clasp2	0.660958	0.0453704	down	0.628001	0.691482	-0.0634808	4716	chr8:122003916-122184089:+	chr8	+	122003916	122184089	cytoplasmic linker associated protein 2 [Source:RGD Symbol;Acc:619789]	ASRN6AP1B10554360211	protein_coding	CCCCCTGCTAGATTAGAAATGATACTTGCCAAATTTGATGAAGTCCAGAATTCCGGTGGT
ENSRNOT00000084847	protein_coding	AABR07025272.1	0.208272	0.00742917	down	0.533634	0.844359	-0.310725	1752	chr16:31252480-31301880:-	chr16	-	31252480	31301880		ASRN6AP1B10626320311	protein_coding	TCATAGAGAAGGCCCATTGAATAATTACCACGACAGAAGAAGTCAGGATACATACACTCA
ENSRNOT00000081719	protein_coding	LOC102549061	0.363042	0.0476561	down	0.58951	0.762868	-0.173357	381	chr17:43627930-43628310:+	chr17	+	43627930	43628310	histone H2B type 1-N-like [Source:RGD Symbol;Acc:7729692]	ASRN6AP1B10006515711	protein_coding	AAGAAGGGCTCTAAGAAAGCTATCTCTAAAGCTCAGAAAAAGGATGGCAAGAAGCGCAAG
ENSRNOT00000007832	protein_coding	Ttc21b	0.662476	0.021367	down	0.353116	0.371543	-0.0184274	3948	chr3:52286794-52361060:-	chr3	-	52286794	52361060	tetratricopeptide repeat domain 21B [Source:RGD Symbol;Acc:1565122]	ASRN6AP1B10364406411	protein_coding	TGGGTGCTTTCTCTGATAAATTTTGAACTGGTAACTACTTTCAATGAACTAAGGAGTAGT
ENSRNOT00000028693	protein_coding	Anxa9	0.33663	0.0422488	down	0.450467	0.750892	-0.300425	1035	chr2:196470858-196479770:-	chr2	-	196470858	196479770	annexin A9 [Source:RGD Symbol;Acc:1587550]	ASRN6AP1B10001683511	protein_coding	AAGAAGAAATTTGGGAAGTCTCTCTATTCTTCTCTCCAGGATGCAGTCGGAGGGGACTGT
ENSRNOT00000067661	protein_coding	Synj2	0.397417	0.0283369	down	0.893427	0.938482	-0.0450556	4757	chr1:46873011-46932529:+	chr1	+	46873011	46932529	synaptojanin 2 [Source:RGD Symbol;Acc:69436]	ASRN6AP1B10346746011	protein_coding	GCAAGTCTCCCGCACTGGCTAAAAAGAAGCAACATCCAACGTACAAAGACGACGCTGACC
ENSRNOT00000003918	protein_coding	Golt1a	0.250873	0.0282792	down	0.876313	0.938355	-0.0620424	748	chr13:50537279-50549981:-	chr13	-	50537279	50549981	golgi transport 1A [Source:RGD Symbol;Acc:1566310]	ASRN6AP1B10174735711	protein_coding	ACACGGCTGTCTCCAAGTCCAGAAGAAAGATGGAGCTGAGGGATGGATCTTAAACCCCCA
ENSRNOT00000013956	protein_coding	Rcan2	0.320118	0.0459855	down	0.923631	0.940458	-0.0168268	3346	chr9:19518570-19749145:-	chr9	-	19518570	19749145	regulator of calcineurin 2 [Source:RGD Symbol;Acc:69198]	ASRN6AP1B10555090011	protein_coding	AGAAGAGAGCAAGGAAAAATTTGAGGGACTGTTCCGGACCTATGACGAATGTGTGACGTT
ENSRNOT00000088899	protein_coding	AC109844.1	0.395828	0.0487569	down	0.120362	0.286812	-0.16645	402	chr1:213583606-213587107:+	chr1	+	213583606	213587107		ASRN6AP1B10008285111	protein_coding	GGAAAACATAAATAAACAAGAAGCCTATAGAGAAGAATCACAAAAATCCCTGAAAGAATT
ENSRNOT00000021748	protein_coding	Lbx1	0.58852	0.0211388	down	0.180196	0.242234	-0.0620387	1164	chr1:264973315-264975132:-	chr1	-	264973315	264975132	ladybird homeobox 1 [Source:RGD Symbol;Acc:1564197]	ASRN6AP1B10008188911	protein_coding	CCGTGCAATTCTGTATGGCTTCTGTATAAATATTTAAGCCTATATAGTGGGTTCCTTCCA
ENSRNOT00000087358	protein_coding	AABR07063197.1	0.607972	0.0390093	down	0.0516132	0.0631023	-0.0114891	1325	chr6:21708487-21709811:+	chr6	+	21708487	21709811		ASRN6AP1B10005042711	protein_coding	CCTGACGCCTTCATAGCTCAGAGTCGGGAATAAAAGTACATTTATGCAGTGGCTCCCTGC
ENSRNOT00000020762	protein_coding	Aicda	0.522653	0.0263855	down	0.382288	0.335351	0.0469377	1206	chr4:155359921-155369671:+	chr4	+	155359921	155369671	activation-induced cytidine deaminase [Source:RGD Symbol;Acc:1303222]	ASRN6AP1B10001625411	protein_coding	AGCCATCACAAGTCATTCTCTCAAAAGCATTAATATGCAGGCATGTGCTATATATTGCTA
ENSRNOT00000010795	protein_coding	Rnf17	0.609209	0.0448733	down	0.506207	0.746636	-0.240429	5211	chr15:36609296-36744762:+	chr15	+	36609296	36744762	ring finger protein 17 [Source:RGD Symbol;Acc:1310486]	ASRN6AP1B10001556411	protein_coding	CCTCCTTTAGTCTTACTTGGTAAATTGTTAAGGAATTGTGTGAAAAGTTAATGTTTTCTT
ENSRNOT00000015035	protein_coding	Sftpc	0.5874	0.0475328	down	0.373026	0.405277	-0.0322518	912	chr15:52211544-52214616:-	chr15	-	52211544	52214616	surfactant protein C [Source:RGD Symbol;Acc:3666]	ASRN6AP1B10002305111	protein_coding	GCAAAGGTGTCTCCTACAGCCTCGGGGATCCTACTACAAAAGAATAAAGCAGCCCTATTG
ENSRNOT00000000720	protein_coding	RGD1310495	0.230422	0.0207552	down	0.910036	0.935636	-0.0256005	1287	chr20:45121777-45126062:-	chr20	-	45121777	45126062	similar to KIAA1919 protein [Source:RGD Symbol;Acc:1310495]	ASRN6AP1B10004342111	protein_coding	CGCAAAGGAAGAAGGAAGAGCGAGGACCAGAAGGCTTTGCCCACTAGTTCTAGGCTGTGA
ENSRNOT00000040778	protein_coding	Pard3b	0.378737	0.0478976	down	0.884176	0.906217	-0.0220417	3612	chr9:68414339-69426226:+	chr9	+	68414339	69426226	par-3 family cell polarity regulator beta [Source:RGD Symbol;Acc:1584992]	ASRN6AP1B10189548611	protein_coding	GAAGAAAGGGAGAGGATTGGAGCAAAACATCAGGAGCTAAGAGAAAAGCAGGCGAGAGGC
ENSRNOT00000039776	protein_coding	AABR07064102.1	0.307299	0.0428077	down	0.933705	0.94644	-0.0127356	393	chr6:64649194-64649586:+	chr6	+	64649194	64649586		ASRN6AP1B10000594611	protein_coding	AAGAAGAAATGGCAAGAAGACATGAGAGTTTGGAGGGAACGATTGGGAAAATGTTTGCCA
NM_031040	protein_coding	Grm7	0.630588	0.00669506	down	0.142321	0.147902	-0.00558052	3417	chr4:142452616-143367578:+	chr4	+	142452616	143367578		ASRN6AP1A10001776811	protein_coding	GCCAACATCTTGAGGCTTTTTCAGATCCCTCAGATTAGTTATGCATCCACGGCTCCTGAA
ENSRNOT00000078939	protein_coding	Gsn	0.11895	0.0217009	down	0.693023	0.922869	-0.229846	2520	chr3:14467330-14508911:+	chr3	+	14467330	14508911	gelsolin [Source:RGD Symbol;Acc:1303089]	ASRN6AP1B10428122311	protein_coding	GCGTCTCTTCAAGGAGTGGCTCTCTTCTTGCACAGCCTGTAAGCCCAGCACCATGGTGGT
ENSRNOT00000018529	protein_coding	Defa24	0.310261	0.0307533	down	0.167578	0.314781	-0.147203	422	chr16:75345086-75346122:-	chr16	-	75345086	75346122	defensin alpha 24 [Source:RGD Symbol;Acc:1304852]	ASRN6AP1B10164028611	protein_coding	AGGCCAAGGAGACCCTGCTTTTCAAGATGCAGTCTTAAGAGATCTGAAATGCTTCTGTCG
ENSRNOT00000028608	protein_coding	Olr337	0.249363	0.017221	down	0.881382	0.939436	-0.0580544	1213	chr1:228684136-228685348:+	chr1	+	228684136	228685348	olfactory receptor 337 [Source:RGD Symbol;Acc:1333015]	ASRN6AP1B10000570211	protein_coding	AAACAAGGAGATCAGAGAAGCATTGAAGAAACTCAAGAAGAGGAAGAAGCAGATGTCCTG
ENSRNOT00000065706	protein_coding	Wdr64	0.474905	0.02288	down	0.438787	0.481416	-0.0426289	4037	chr13:93751759-93874105:+	chr13	+	93751759	93874105	WD repeat domain 64 [Source:RGD Symbol;Acc:1591103]	ASRN6AP1B10003892511	protein_coding	GGTCTATCTCACTAAATTAATCTGGGAGAGTGAATTTAAGGTTATCTTGCTTCAGTCTCC
ENSRNOT00000038450	protein_coding	Dsg4	0.359398	0.02333	down	0.112379	0.139149	-0.0267701	3123	chr18:12056113-12092858:+	chr18	+	12056113	12092858	desmoglein 4 [Source:RGD Symbol;Acc:735015]	ASRN6AP1B10006741811	protein_coding	CCAATGACGTCTCAACACCGAGTAACCAGATACAGCAACATACACTACTCCCGACAGTAA
ENSRNOT00000074869	protein_coding	AABR07027324.1	0.406021	0.0319068	down	0.450129	0.608774	-0.158645	312	chr17:24680267-24680605:-	chr17	-	24680267	24680605		ASRN6AP1B10002490011	protein_coding	TAGGGGAAACCAGGCTTCACCCGCCAAGAAGAGAGAAGCTGTTCACGTCCTGAAGACAGG
ENSRNOT00000000635	protein_coding	Mtch1	0.448855	0.0188581	down	0.584236	0.664499	-0.0802623	1802	chr20:6937347-6961162:-	chr20	-	6937347	6961162	mitochondrial carrier 1 [Source:RGD Symbol;Acc:1309262]	ASRN6AP1B10521403311	protein_coding	TCGTGCTTTGCCCTGGAGTAACCTAAGTCTCCCGACCAAACATTTATGGGGTCTTGGCCT
ENSRNOT00000051890	protein_coding	AABR07067274.1	0.213119	0.0130838	down	0.741468	0.90136	-0.159893	525	chr9:37593032-37593603:+	chr9	+	37593032	37593603		ASRN6AP1B10002110911	protein_coding	GATGAAGAGGATGAGGAAGAGGAAGAAGAGAAAGACAATGATGACAACGACGATGACAAT
NM_024137	protein_coding	Hivep2	0.390883	0.0234998	down	0.72776	0.850992	-0.123232	9731	chr1:8129354-8333890:+	chr1	+	8129354	8333890		ASRN6AP1B10004825211	protein_coding	AAGGAAGGAAGGAAGCGAAGAAGGAGGGGACTGTCTCCATGGAAGGTTCAGGCGGAGGCG
ENSRNOT00000074875	protein_coding	Msx3	0.513786	0.0121272	down	0.190714	0.183926	0.00678765	2310	chr1:212514223-212517151:-	chr1	-	212514223	212517151	msh homeobox 3 [Source:RGD Symbol;Acc:620932]	ASRN6AP1B10006827011	protein_coding	CACTAGGTAGTCCCAACAGACCTAATAGAAAATAGACTTGCTATTCTCCAAGGATGGCCT
NM_017158	protein_coding	Cyp2c7	0.609238	0.0302077	down	0.807258	0.928392	-0.121134	1730	chr1:147422999-148119857:-	chr1	-	147422999	148119857		ASRN6AP1A10042713911	protein_coding	CCCTCGTGATTTTGTTGATTATTACCTGATTAAACAAAAACAGGCAAACAACATCGAACA
ENSRNOT00000090449	protein_coding	AC121415.2	0.307139	0.0288441	down	0.674135	0.840677	-0.166542	408	chr2:178336273-178338587:+	chr2	+	178336273	178338587		ASRN6AP1B10008285311	protein_coding	CTCACATTAAAGGTAAGAAGAGAGAAGAAACTCCACAAAGTCCTCCTGCAACCAACATAC
ENSRNOT00000040595	protein_coding	LOC100910798	0.57512	0.011016	down	0.182389	0.150273	0.0321165	2634	chr8:4405227-4419384:+	chr8	+	4405227	4419384	vomeronasal type-2 receptor 26-like [Source:RGD Symbol;Acc:6496699]	ASRN6AP1B10002150111	protein_coding	CTTCAAATGGTCAGGGTGAAATCATCTTCCCATGTTCATATTTCATAAATTCTTAAAAAT
ENSRNOT00000016944	protein_coding	F13b	0.478545	0.046091	down	0.499291	0.660195	-0.160904	2344	chr13:56598957-56623124:+	chr13	+	56598957	56623124	coagulation factor XIII B chain [Source:RGD Symbol;Acc:1311668]	ASRN6AP1B10127677611	protein_coding	GTGGACGGAACCTCCAAAAGAAGAGAAGGAGAAGGTAGCCTGTGAGCAACCACCCTCCGT
ENSRNOT00000088898	protein_coding	Gcgr	0.62501	0.0230016	down	0.369945	0.431239	-0.0612935	1730	chr10:109707998-109716128:+	chr10	+	109707998	109716128	glucagon receptor [Source:RGD Symbol;Acc:2669]	ASRN6AP1B10326986711	protein_coding	GCCTCCCAATGTCAGATGGATGATGACGAGATCGAGGTCCAGGAAGCTGCACTGCACCCG
ENSRNOT00000002953	protein_coding	Pdcl2	0.629114	0.0170832	down	0.139428	0.162339	-0.0229107	720	chr14:34389991-34404883:+	chr14	+	34389991	34404883	phosducin-like 2 [Source:RGD Symbol;Acc:1559712]	ASRN6AP1B10005462811	protein_coding	GATATGATGGTGTCTTCCATTAGGAACGTTTCCATCTATGACAGTGACAGCTCTGGCAGT
ENSRNOT00000081561	protein_coding	Ccdc129	0.657351	0.0426293	down	0.100428	0.124073	-0.0236453	3787	chr4:86135050-86233804:+	chr4	+	86135050	86233804	coiled-coil domain containing 129 [Source:RGD Symbol;Acc:1561131]	ASRN6AP1B10235578111	protein_coding	GCCACTGAAATCTCACAAAGAATTCTAGGGCATGAGGATCTGGAGTCCGCTCCTTTGCAT
NM_001047110	protein_coding	Spout1	0.633068	0.00956123	down	0.300104	0.350269	-0.050165	1623	chr3:8743897-8748628:-	chr3	-	8743897	8748628		ASRN6AP1A10010166411	protein_coding	GTAAGTGTGAGGTATCTGAGGAAAGCGTTCTTCCCCAAGCACCAGGATCTGCAGTTTGCA
ENSRNOT00000048581	protein_coding	Olr441	0.635432	0.0479036	down	0.289626	0.246881	0.0427453	945	chr3:72807481-72808425:-	chr3	-	72807481	72808425	olfactory receptor 441 [Source:RGD Symbol;Acc:1333144]	ASRN6AP1B10008230911	protein_coding	AACCCTCTCATCTACAGCTTGAGAAACAAGGAAGTCAAAGATGCTATAAAAGCCACAGGG
NM_206847	protein_coding	Pfkp	0.382698	0.0176428	down	0.573017	0.730914	-0.157897	2712	chr17:68510765-68574387:-	chr17	-	68510765	68574387		ASRN6AP1B10051718511	protein_coding	ATCAGCCATCTGATTGAATATGCCGTCTCCTGACCTGCACACTTACCTAGGGAAGCCTGT
NM_001271253	protein_coding	Unc79	0.63786	0.0210452	down	0.0881417	0.0844468	0.00369491	8314	chr6:126864143-127065011:+	chr6	+	126864143	127065011		ASRN6AP1B10634829411	protein_coding	TGGCCAACACGATCTTGGACAGTCGATATTTTATACGACCACGTGTTTGCTCCCCTTTCT
ENSRNOT00000019199	protein_coding	Pth	0.593867	0.0225556	down	0.0575302	0.0739679	-0.0164377	704	chr1:178215829-178218761:-	chr1	-	178215829	178218761	parathyroid hormone [Source:RGD Symbol;Acc:3440]	ASRN6AP1B10001964511	protein_coding	CCACTTTTGCTCATTTAAGGTCTCTTCCAATGATTCCATTTCAATATATTCTTCTTTTTA
ENSRNOT00000038771	protein_coding	Lrit2	0.529256	0.0300146	down	0.248815	0.255913	-0.0070986	1650	chr16:14319777-14324208:+	chr16	+	14319777	14324208	leucine-rich repeat, Ig-like and transmembrane domains 2 [Source:RGD Symbol;Acc:1564668]	ASRN6AP1B10004194111	protein_coding	GCCCACAAGCAGTGCCACAGTGTAAGGATAACTCTTTCACAGATCCTTCAGCTGTCTGTG
ENSRNOT00000037372	protein_coding	Mettl26	0.271052	0.0143955	down	0.507357	0.801104	-0.293747	1211	chr10:15241590-15252413:+	chr10	+	15241590	15252413	methyltransferase like 26 [Source:RGD Symbol;Acc:1307155]	ASRN6AP1B10026887811	protein_coding	TGACCCTCAGATGCAGGTTCTCAAGACATGGAGGACAGAGAAGGAAGAAGAGAAGGGGGA
ENSRNOT00000016843	protein_coding	Shox2	0.307243	0.0215458	down	0.783361	0.951023	-0.167663	1553	chr2:164118191-164126783:-	chr2	-	164118191	164126783	short stature homeobox 2 [Source:RGD Symbol;Acc:3674]	ASRN6AP1B10003734811	protein_coding	TTTTAAAACACCATGTTTGGAAGAGCAAGAAGAGGGAAGACAGTGTGGAAACGAGGAGGG
ENSRNOT00000071131	protein_coding	LOC100910978	0.272199	0.0120342	down	0.932719	0.959416	-0.026697	2028	chr17:14696308-14717420:-	chr17	-	14696308	14717420	extracellular matrix protein 2-like [Source:RGD Symbol;Acc:6495594]	ASRN6AP1B10594577511	protein_coding	GGTGATTCTTCAGAACAACAAGAATCCATTAACCAAGGAAGAAGGAAGGAAGAGGACAGT
ENSRNOT00000031866	protein_coding	Tmem237	0.52715	0.0137815	down	0.423011	0.524079	-0.101067	1891	chr9:65885246-65917132:-	chr9	-	65885246	65917132	transmembrane protein 237 [Source:RGD Symbol;Acc:1306705]	ASRN6AP1B10564974911	protein_coding	GCGTCCTCCGCGAGCACTTCCACCTGTGCCAAGATGAGATTCCACTTAGTCATCCTAAGA
ENSRNOT00000087169	protein_coding	AABR07006308.1	0.290112	0.0410949	down	0.83537	0.95967	-0.124299	2208	chr1:228690119-228692361:+	chr1	+	228690119	228692361		ASRN6AP1B10001465611	protein_coding	AGAAGTAAACCAGAAGTCACAACAGAAAGAAGGATTTTTATAACTCTGTGGTTATGTTTA
ENSRNOT00000080051	protein_coding	Thap1	0.355039	0.0331083	down	0.297506	0.544043	-0.246537	958	chr16:70661320-70665796:-	chr16	-	70661320	70665796	THAP domain containing 1 [Source:RGD Symbol;Acc:1307589]	ASRN6AP1B10250852211	protein_coding	ATAGAGCCACATGAGAAGAAGGAAGAACTGGAACCCCAAGAGCAGCTTCCCTCTCCTTCA
ENSRNOT00000047291	protein_coding	Cd3e	0.643001	0.0138834	down	0.362347	0.334982	0.0273656	1027	chr8:49297608-49308806:-	chr8	-	49297608	49308806	CD3e molecule [Source:RGD Symbol;Acc:1309222]	ASRN6AP1B10345764311	protein_coding	TCTTCACCAATGTCATCTCCATATCCATCAATATACCAAGCTCTTCTTTGCTAATGCAAA
ENSRNOT00000009803	protein_coding	Gli1	0.640654	0.0126715	down	0.407203	0.502759	-0.0955564	3903	chr7:70620766-70630338:-	chr7	-	70620766	70630338	GLI family zinc finger 1 [Source:RGD Symbol;Acc:621673]	ASRN6AP1B10005666311	protein_coding	AGGAACCCCAACTGGACCACGTCTCCTAAATGGCTACACACACGCGGTACCCAGGGATGG
ENSRNOT00000015058	protein_coding	Prok2	0.234373	0.0223957	down	0.81955	0.920619	-0.101069	387	chr4:132157556-132171153:-	chr4	-	132157556	132171153	prokineticin 2 [Source:RGD Symbol;Acc:620280]	ASRN6AP1B10529265911	protein_coding	AGAAGGGCGAAGAGAAGAAAGAGGAAGAAGGAGGTTCCATTTTGGGGGCGGAGGATGCAC
ENSRNOT00000084493	protein_coding	Krt17	0.520818	0.016936	down	0.525484	0.579709	-0.0542245	1582	chr10:88118001-88163723:-	chr10	-	88118001	88163723	keratin 17 [Source:RGD Symbol;Acc:1303181]	ASRN6AP1B10550624711	protein_coding	GTCTCCACCCACGAGCAGGTCCTGCGCACCAAGAACTAAGGCTGCTAGATGCTGCTCAGG
ENSRNOT00000074936	protein_coding	Morn3	0.271152	0.0101876	down	0.753015	0.926696	-0.173682	929	chr12:38965063-38975400:+	chr12	+	38965063	38975400	MORN repeat containing 3 [Source:RGD Symbol;Acc:1583091]	ASRN6AP1B10001762011	protein_coding	GTGTGCTGAAGGAAGCATTAGATAAACTGAAGAAGCCTGAGGAAGAAGAGGACTGATGTC
ENSRNOT00000013038	protein_coding	Olr513	0.248321	0.0150744	down	0.600595	0.868396	-0.267801	936	chr3:73933273-73934208:-	chr3	-	73933273	73934208	olfactory receptor 513 [Source:RGD Symbol;Acc:1333066]	ASRN6AP1B10008615911	protein_coding	AGGAACAAGGATGTGAAAGATGCTAGGCAGAGGATATGGAAGAAGATGTGCAAGATTTGA
ENSRNOT00000090641	protein_coding	Slc6a15	0.507366	0.00648196	down	0.576038	0.675772	-0.0997333	3898	chr7:45328162-45382229:+	chr7	+	45328162	45382229	solute carrier family 6 member 15 [Source:RGD Symbol;Acc:628664]	ASRN6AP1B10378792911	protein_coding	ACGAAGTTTAACAATGGTGTTTGTCTCCCTCATTGATTGTACTTGGATCACCTGAACTGG
ENSRNOT00000023282	protein_coding	Adad1	0.316343	0.0210218	down	0.53777	0.714197	-0.176427	1978	chr2:123790915-123824819:+	chr2	+	123790915	123824819	adenosine deaminase domain containing 1 [Source:RGD Symbol;Acc:1359309]	ASRN6AP1B10051757611	protein_coding	TGGCTATGGCTCCTGGATTGTGAAGTCTCCCTGTATAGAGCAATTTAGTATGTGAATTAG
ENSRNOT00000077096	protein_coding	Adad1	0.312926	0.016731	down	0.53776	0.735986	-0.198225	1948	chr2:123791335-123848179:+	chr2	+	123791335	123848179	adenosine deaminase domain containing 1 [Source:RGD Symbol;Acc:1359309]	ASRN6AP1B10373791911	protein_coding	TGGCTATGGCTCCTGGATTGTGAAGTCTCCCTGTATAGAGCAATTTAGTGACAAGCTGAG
ENSRNOT00000091672	protein_coding	AABR07025316.1	0.440313	0.0219445	down	0.423723	0.679658	-0.255935	2439	chr16:33373423-33376382:+	chr16	+	33373423	33376382		ASRN6AP1B10142791211	protein_coding	AGAAGCCCATAGAGAGGAGTCACTAAAATCCCTGAAAGAATTCGAAAACACAATCAAACA
ENSRNOT00000087792	protein_coding	Art2b	0.583901	0.027494	down	0.37654	0.473667	-0.0971273	1562	chr1:166667169-166670867:-	chr1	-	166667169	166670867	ADP-ribosyltransferase 2b [Source:RGD Symbol;Acc:3521]	ASRN6AP1B10429212311	protein_coding	CGTGGCTTGTTTTTCTCTAACTCGATATTTCTGTGGATTGCATTATTTGTCTGTGAAACT
ENSRNOT00000059212	protein_coding	Defb43	0.304631	0.0247784	down	0.758209	0.851097	-0.0928878	213	chr15:46196771-46201271:+	chr15	+	46196771	46201271	defensin beta 43 [Source:RGD Symbol;Acc:1566384]	ASRN6AP1B10005366711	protein_coding	AGATACTGTGCGGACTGGACCATCTGCTGTCGGGTGAAGAAGAGAGAAGCCAAGAAGAAG
ENSRNOT00000005071	protein_coding	Clgn	0.459498	0.00834936	down	0.485962	0.635487	-0.149525	2274	chr19:24545318-24576798:+	chr19	+	24545318	24576798	calmegin [Source:RGD Symbol;Acc:1592643]	ASRN6AP1B10007636211	protein_coding	AGTAACTTTGAAGTTAACAGGTCTTTGGATTTAGAATAAAAAGAAAAATGGCACCTCACA
ENSRNOT00000025663	protein_coding	Entpd3	0.657334	0.0196192	down	0.27685	0.269137	0.00771234	3066	chr8:129201669-129232436:+	chr8	+	129201669	129232436	ectonucleoside triphosphate diphosphohydrolase 3 [Source:RGD Symbol;Acc:631326]	ASRN6AP1B10213394411	protein_coding	AGGACACCGCGTCACGAAACGCCCCAAGACCTGCAGCTCGGACTGAAGATGTTTACGGTG
ENSRNOT00000088686	protein_coding	Fam198b	0.457073	0.0354131	down	0.173463	0.164298	0.00916538	4377	chr2:178679395-178750668:+	chr2	+	178679395	178750668	family with sequence similarity 198, member B [Source:RGD Symbol;Acc:735075]	ASRN6AP1B10180314911	protein_coding	ACACATTTTTATCATATTTCTCGTCTCCTCTTTTTCAGTTTTGTTCCTAATGTACACAAC
ENSRNOT00000058080	protein_coding	Pgbd5	0.26808	0.0339531	down	0.862065	0.911848	-0.0497835	2006	chr19:57127054-57192095:-	chr19	-	57127054	57192095	piggyBac transposable element derived 5 [Source:RGD Symbol;Acc:1310825]	ASRN6AP1B10002439311	protein_coding	TGGAAGAAGAGAAGCCATGTGGTGCCATTAAAACTCAAAGCCAACCGGACAGGAGCGGCT
ENSRNOT00000016593	protein_coding	Glyatl2	0.240994	0.041867	down	0.503466	0.850131	-0.346665	1959	chr1:229519506-229552842:+	chr1	+	229519506	229552842	glycine-N-acyltransferase-like 2 [Source:RGD Symbol;Acc:621231]	ASRN6AP1B10000485611	protein_coding	ATTAAAAACAGGAAAAACGGATGTCTGTTATGTAGGAGAAAGGAAGAAGTTGGGATGAGG
ENSRNOT00000018755	protein_coding	Rbp2	0.261899	0.0405271	down	0.310732	0.53214	-0.221408	808	chr8:106503504-106527711:+	chr8	+	106503504	106527711	retinol binding protein 2 [Source:RGD Symbol;Acc:3544]	ASRN6AP1B10005219111	protein_coding	TTAGTAATGGCTGGTAACTTTTTCTAGGCTCGAGTCACCTGAGGGATTCCATCAAGGCAA
ENSRNOT00000077020	protein_coding	Synm	0.47847	0.0327294	down	0.603402	0.868732	-0.26533	783	chr1:128695213-128695995:-	chr1	-	128695213	128695995	synemin [Source:RGD Symbol;Acc:727872]	ASRN6AP1B10004472211	protein_coding	CTCAGATAGAGAAATCCTCAAGAAGGAAGAGAACACATTCCAGAGGGTCATTTCTGGGTC
NM_001025117	protein_coding	Ehbp1l1	0.183258	0.0334395	down	0.891789	0.943209	-0.0514207	2883	chr1:221061879-221084391:-	chr1	-	221061879	221084391		ASRN6AP1B10652197211	protein_coding	GGGCGTTTCCCAGATCGGTCTCGAGAGCTGAAGACACTCTGTGAGGAAGAAGATGAAGGG
ENSRNOT00000076351	protein_coding	Tex11	0.389133	0.0467281	down	0.0531848	0.0579037	-0.00471896	2221	chrX:70670322-70835089:-	chrX	-	70670322	70835089	testis expressed 11 [Source:RGD Symbol;Acc:1560239]	ASRN6AP1B10645834911	protein_coding	ACCTCATGGAAGCATTAGATGAAAGGTTGGATTTAAGGTCTCCAGAGATGACTGAACGGA
ENSRNOT00000010001	protein_coding	Irf5	0.41434	0.0205707	down	0.468103	0.691683	-0.22358	2099	chr4:56805132-56816271:+	chr4	+	56805132	56816271	interferon regulatory factor 5 [Source:RGD Symbol;Acc:1310447]	ASRN6AP1B10150483311	protein_coding	ACGTTCTGGGAGAAGAGGAGGAAGAGGAAGATGAAGAGCTCCAGAGAATGCTACCAGGCC
ENSRNOT00000072026	protein_coding	Srsf8	0.555177	0.0262544	down	0.0807953	0.0963721	-0.0155768	642	chrX:49529318-49530166:-	chrX	-	49529318	49530166	serine and arginine rich splicing factor 8 [Source:RGD Symbol;Acc:1563383]	ASRN6AP1B10006831111	protein_coding	TCTAAGTCTTCATGTAAGAGTGTCTCCAAGTATCCTTCAGGAGGAGATTTAATATTTTCT
ENSRNOT00000051425	protein_coding	Tnnt3	0.587001	0.0127944	down	0.608223	0.645061	-0.0368385	1053	chr1:215666628-215683628:+	chr1	+	215666628	215683628	troponin T3, fast skeletal type [Source:RGD Symbol;Acc:3883]	ASRN6AP1B10509287411	protein_coding	TGGGGAGAAGCTGAAACGTCAGAAATACGATATTACCACCCTCAGGAGCCGCATTGACCA
ENSRNOT00000025881	protein_coding	Ndst1	0.487747	0.0159417	down	0.512774	0.601599	-0.0888248	4046	chr18:55955389-55992885:-	chr18	-	55955389	55992885	N-deacetylase and N-sulfotransferase 1 [Source:RGD Symbol;Acc:69303]	ASRN6AP1B10002383311	protein_coding	CCAGTGTTCATACTCCCATGTACATATACTGTCTCCCAGCCACCGCCTCGGCCCGGCAGG
ENSRNOT00000020625	protein_coding	Alad	0.398046	0.00954865	down	0.49123	0.554834	-0.0636036	1378	chr5:78368867-78379346:-	chr5	-	78368867	78379346	aminolevulinate dehydratase [Source:RGD Symbol;Acc:2083]	ASRN6AP1B10783289411	protein_coding	CAGCGTCTCTGAGCTGAGGCTGCAGCACACACCCCAGGAGCCTAGACTCCGTCTTAGCAG
ENSRNOT00000059625	protein_coding	St18	0.453764	0.0313856	down	0.126623	0.137524	-0.0109011	3982	chr5:12439234-12563429:-	chr5	-	12439234	12563429	ST18, C2H2C-type zinc finger [Source:RGD Symbol;Acc:708566]	ASRN6AP1B10001882411	protein_coding	ATGGAAACTACCTTTCAAGGCAACAGCTTTAGTGTCTCCTGTCAGCACACCAGGGAGGAG
ENSRNOT00000041508	protein_coding	AABR07039936.1	0.340865	0.0321429	down	0.106098	0.25541	-0.149312	1122	chrX:88298266-88309290:+	chrX	+	88298266	88309290		ASRN6AP1B10003521811	protein_coding	GAAATAATCAAAATCAAAGCTGAAATCAACCAAGTAGAATCAAAAAGGACCATAGAATGA
ENSRNOT00000080281	protein_coding	AC114389.1	0.436295	0.0139132	down	0.20425	0.603862	-0.399612	1035	chr1:48319522-48323700:+	chr1	+	48319522	48323700		ASRN6AP1B10088906611	protein_coding	TGTAGCAACAACAGTGACAACAGCAACATTTTCAGCAGTAACAACAGCAATAGTGACAAT
ENSRNOT00000019969	protein_coding	LOC297568	0.486617	0.0250009	down	0.221519	0.273011	-0.0514917	4642	chr4:154676427-154729310:+	chr4	+	154676427	154729310	alpha-1-inhibitor III [Source:RGD Symbol;Acc:1584999]	ASRN6AP1B10408024811	protein_coding	GCCCTTGGGAGTAAATAAAAGTCCACTACCTAAAGAGCCACCACGTAAAGATCCACCACC
ENSRNOT00000014611	protein_coding	Smptb	0.590553	0.0256132	down	0.270292	0.32151	-0.0512175	1883	chrX:17484839-17486721:-	chrX	-	17484839	17486721	polypyrimidine tract-binding protein [Source:RGD Symbol;Acc:727953]	ASRN6AP1B10006767311	protein_coding	CTAGGCCAGAACCACCACATGCGAGTCTCCTTCTCCAGGATGACTATCTAGAGGACCCGG
ENSRNOT00000090868	protein_coding	Cxcr1	0.425708	0.0494994	down	0.334006	0.408019	-0.074013	1429	chr9:81466332-81467760:-	chr9	-	81466332	81467760	C-X-C motif chemokine receptor 1 [Source:RGD Symbol;Acc:2905]	ASRN6AP1B10168197111	protein_coding	TTTCGCACGTCTCTCACCACTATCTATTAAACTTCTGAGAATTACCAGAGAGTGATCGCT
ENSRNOT00000036808	protein_coding	Mbnl1	0.639562	0.00631788	down	0.284729	0.30243	-0.0177009	1164	chr2:150756258-150867775:+	chr2	+	150756258	150867775	muscleblind-like splicing regulator 1 [Source:RGD Symbol;Acc:628668]	ASRN6AP1B10128744211	protein_coding	GCCAACATGCAGTTACAGCAGCATACAGCGTTCCTCCCACCAGTTCCCATGGTGCACGGT
ENSRNOT00000085074	protein_coding	Slc13a2	0.566299	0.0150411	down	0.487123	0.49711	-0.00998677	2168	chr10:65664911-65692016:-	chr10	-	65664911	65692016	solute carrier family 13 member 2 [Source:RGD Symbol;Acc:61920]	ASRN6AP1B10367919011	protein_coding	ACCCAACGCCATTGTATTCTCCTTTGGAGGCCTCAAGGTGTCTGATATGGCCCGCGCTGG
ENSRNOT00000009184	protein_coding	Smyd1	0.431404	0.0441594	down	0.0727234	0.270325	-0.197602	2146	chr4:99074535-99125111:-	chr4	-	99074535	99125111	SET and MYND domain containing 1 [Source:RGD Symbol;Acc:1305105]	ASRN6AP1B10003682811	protein_coding	GGATCCTGTGGTCTTAATTTCCTAATCCAAGTTGAAGCATACTTTTAGAATAACTCTAGA
ENSRNOT00000034759	protein_coding	Tmem232	0.247923	0.0345076	down	0.61032	0.902508	-0.292188	2528	chr9:113008792-113246545:-	chr9	-	113008792	113246545	transmembrane protein 232 [Source:RGD Symbol;Acc:1559548]	ASRN6AP1B10299179911	protein_coding	TGAAAGTACAAACAGAAGGAAGAATAGAAAACCAAAGCCATCATTTTCAGTTACCAAAGA
ENSRNOT00000007816	protein_coding	Erich5	0.261073	0.0262077	down	0.822011	0.930749	-0.108737	1101	chr7:73222730-73242899:+	chr7	+	73222730	73242899	glutamate-rich 5 [Source:RGD Symbol;Acc:1590540]	ASRN6AP1B10008384711	protein_coding	GGAAGAAAGTGAAGAAGCTGAAACCAAAGAAAAAGAAACCGGAGAAGCTGTGGATCCCGG
ENSRNOT00000052035	protein_coding	Art3	0.337528	0.0285931	down	0.525361	0.7152	-0.189839	1480	chr14:17143040-17225389:-	chr14	-	17143040	17225389	ADP-ribosyltransferase 3 [Source:RGD Symbol;Acc:628833]	ASRN6AP1B10361144211	protein_coding	GATCGGCTGAAGAAAAGAAGCACTTTAGGGAGGAAAGAAGAGAAAAATGAAGATGGGACA
ENSRNOT00000033529	protein_coding	H2afy2	0.489481	0.0267629	down	0.915928	0.932366	-0.016438	1925	chr20:31352960-31402483:-	chr20	-	31352960	31402483	H2A histone family, member Y2 [Source:RGD Symbol;Acc:1561371]	ASRN6AP1B10000235811	protein_coding	GTCTCCCTCAGTGGAGAGAAGATGAGAAAAACATCTCGGGGTGCTTTTCTGTTATAGGGT
ENSRNOT00000091231	protein_coding	AABR07026004.1	0.563848	0.0184724	down	0.193778	0.384382	-0.190604	252	chr16:58852210-58852500:+	chr16	+	58852210	58852500		ASRN6AP1B10003593411	protein_coding	TTGATCTTTACCGTTTCTTTCTTTCCAGGCAAGACGATGTATTGTGCTGTCTTATTTTTA
ENSRNOT00000077630	protein_coding	RT1-Da	0.631436	0.0489926	down	0.679274	0.683941	-0.00466703	883	chr20:4131722-4132604:-	chr20	-	4131722	4132604	RT1 class II, locus Da [Source:RGD Symbol;Acc:1593283]	ASRN6AP1B10326674411	protein_coding	GCCCCCAGAAGTCGTGGGCTATCAGAGGTAAGTGCTAAGAAAACCAAAACCAGGACAGTA
ENSRNOT00000055096	protein_coding	Iqck	0.31578	0.0297383	down	0.472658	0.620282	-0.147625	864	chr1:188571953-188688700:+	chr1	+	188571953	188688700	IQ motif containing K [Source:RGD Symbol;Acc:6502881]	ASRN6AP1B10000282311	protein_coding	CCAAACAAGAGCAGAAAATGAAATGTAAAATGGAGGATGAGGAAGAAGAGCCTGCTGCCT
NM_001107660	protein_coding	Car1	0.53165	0.0427841	down	0.449594	0.452567	-0.002973	1199	chr2:88185204-88227486:+	chr2	+	88185204	88227486		ASRN6AP1B10234677311	protein_coding	TGGCCAGCAACCTTCTCTGAAGCTGAATCAAAAACTAAATAGGAGAATATGGCAAGTGCA
ENSRNOT00000088637	protein_coding	LOC102552182	0.283537	0.00968486	down	0.848692	0.955569	-0.106878	597	chrX:156153819-156155014:-	chrX	-	156153819	156155014	L antigen family member 3-like [Source:RGD Symbol;Acc:7585162]	ASRN6AP1B10004704511	protein_coding	ATTCAACACCTTCAGTTTGTGGCTTTTAAACGAAGAAGAGAAAGAAGTCGTAATAACTGA
ENSRNOT00000044425	protein_coding	Tuba3b	0.524022	0.0440239	down	0.833181	0.867076	-0.0338959	1591	chr4:157789874-157798868:-	chr4	-	157789874	157798868	tubulin, alpha 3B [Source:RGD Symbol;Acc:1565155]	ASRN6AP1B10001735811	protein_coding	ACGTCTTCCCCACCATTGAAAATAAAGGATATATTATTAAAGTTTCTGTACTGAGCTATT
ENSRNOT00000090228	protein_coding	Cbln3	0.614683	0.044815	down	0.798125	0.861889	-0.0637643	1954	chr15:34548295-34550860:-	chr15	-	34548295	34550860	cerebellin 3 precursor [Source:RGD Symbol;Acc:1563731]	ASRN6AP1B10027148611	protein_coding	CCATCTGTCTCCCAGCTAATTTCCCTGTACCCATAGCCTGTCCCTACTATCGCTTTGCCT
ENSRNOT00000083281	protein_coding	Comp	0.657124	0.0194483	down	0.499401	0.413244	0.086157	367	chr16:20798570-20800646:-	chr16	-	20798570	20800646	cartilage oligomeric matrix protein [Source:RGD Symbol;Acc:2378]	ASRN6AP1B10034000011	protein_coding	GGCCTCAAGTCGGCTACATCAGATACAATCCCTGAGGACTATGAGCGTCACCGGCTGCGG
ENSRNOT00000031935	protein_coding	Hk3	0.655819	0.0147035	down	0.343608	0.378394	-0.0347856	3027	chr17:10137974-10152955:+	chr17	+	10137974	10152955	hexokinase 3 [Source:RGD Symbol;Acc:2798]	ASRN6AP1B10672423711	protein_coding	ATCCCCCCAGGTAGTCAATACCATTGTGGAAACATGGCCGCCATTGAGCCTTCTGGTCTG
ENSRNOT00000032191	protein_coding	Olr379	0.544292	0.0348645	down	0.845398	0.93403	-0.0886322	936	chr1:230674772-230675707:-	chr1	-	230674772	230675707	olfactory receptor 379 [Source:RGD Symbol;Acc:1334108]	ASRN6AP1B10005305811	protein_coding	CTTGAGGAACAAGGAAGTGAAGGAAGCACTAAGAAAAATTTTCAACAGAATCAAGATTCT
ENSRNOT00000051945	protein_coding	Vps9d1	0.306249	0.0277587	down	0.852319	0.913307	-0.060988	2701	chr19:56040529-56054142:-	chr19	-	56040529	56054142	VPS9 domain containing 1 [Source:RGD Symbol;Acc:1565149]	ASRN6AP1B10007498211	protein_coding	ACTGATGTCTCCCAGTGGCCACCAACCAACTCAGACTAAAATAAAGAAGTCACTCCATCT
ENSRNOT00000009467	protein_coding	Pzp	0.422043	0.0401219	down	0.533113	0.785538	-0.252425	4708	chr4:161804784-161850875:-	chr4	-	161804784	161850875	pregnancy-zone protein [Source:RGD Symbol;Acc:628643]	ASRN6AP1B10008385711	protein_coding	GTGAAGAACCAAGACAGCAAGATAAATGGAAAGGAATTAAAAACCCATAAAATTTATATG
ENSRNOT00000081087	protein_coding	Dcun1d4	0.529955	0.0439073	down	0.467577	0.519445	-0.0518681	1050	chr14:37213828-37294472:-	chr14	-	37213828	37294472	defective in cullin neddylation 1 domain containing 4 [Source:RGD Symbol;Acc:1310422]	ASRN6AP1B10361257611	protein_coding	GCCTGTCATCCACAAGGGTCTGAGGAAATGAAACATTGGAAAGACTTTCAGCTGAACTCT
NM_001134634	protein_coding	Zfp317	0.61737	0.0101883	down	0.478337	0.571588	-0.0932512	4025	chr8:19867561-19905135:+	chr8	+	19867561	19905135		ASRN6AP1B10498624211	protein_coding	ACTGTGCCCCACAAATGGCTACCATCTGTCTGTCTCCCAAGTTTGATAACCAGGAATCAG
NM_184045	protein_coding	Srpk3	0.279032	0.0173792	down	0.55297	0.784338	-0.231368	1983	chrX:157008778-157013335:-	chrX	-	157008778	157013335		ASRN6AP1B10277117111	protein_coding	AGGAGGTCTTGCTGTCCAAAAACAAGAGGAAGAAGATGAGGCGCAAAAGGAAGCAACAGA
ENSRNOT00000078914	protein_coding	AABR07013065.1	0.615293	0.00160277	down	0.297267	0.35016	-0.0528928	1563	chr2:220817080-220838905:-	chr2	-	220817080	220838905		ASRN6AP1B10002157811	protein_coding	AAGCCCCCTTACAATGGAAGTGAGACACTCTCTCCTAATCAAGCTCTTTCTGAAGGTGAT
ENSRNOT00000083188	protein_coding	Clec2g	0.633671	0.0160019	down	0.2528	0.281209	-0.0284091	1946	chr4:162937774-162943981:+	chr4	+	162937774	162943981	C-type lectin domain family 2, member G [Source:RGD Symbol;Acc:1563148]	ASRN6AP1B10653817711	protein_coding	GGAGGACCAGGGCATATGGTAAAATGTTCCATGGGAAATGTCTCAGAATCGTCTCCCCCG
ENSRNOT00000044244	protein_coding	Gk2	0.631751	0.0107828	down	0.62439	0.820774	-0.196384	1930	chr14:13751231-13753160:+	chr14	+	13751231	13753160	glycerol kinase 2 [Source:RGD Symbol;Acc:1303263]	ASRN6AP1B10000261111	protein_coding	CTCCTACACATACTCCTTAAAGGTTTTGAATAAAGAGAGTACATTAGAAAACAATATGAA
ENSRNOT00000007724	protein_coding	Oxtr	0.292611	0.0458647	down	0.774478	0.889436	-0.114958	1218	chr4:144403358-144416116:-	chr4	-	144403358	144416116	oxytocin receptor [Source:RGD Symbol;Acc:3239]	ASRN6AP1B10002247411	protein_coding	AGCAAGAAGAGCAACTCATCCACCTTTGTCCTGAGCCGTCGCAGCTCAAGCCAGAGGAGC
ENSRNOT00000075986	protein_coding	Kpna7	0.270463	0.0224154	down	0.395719	0.663236	-0.267517	1503	chr12:11347643-11384349:+	chr12	+	11347643	11384349	karyopherin subunit alpha 7 [Source:RGD Symbol;Acc:1594749]	ASRN6AP1B10220530111	protein_coding	GTGCCCTGAACATCATTGAGAAATATTTATATGAGGAGGAAGATGATGACATTTTGCCCA
ENSRNOT00000038102	protein_coding	AC094217.2	0.410595	0.0334172	down	0.677565	0.707586	-0.0300216	411	chr1:31436712-31437203:+	chr1	+	31436712	31437203		ASRN6AP1B10004260011	protein_coding	GCGGAAAAGAGCAAGAGAAAGAAGGAACAGGAATACGAGGAGAATGCAGAGGATGAGGAA
ENSRNOT00000018580	protein_coding	RatNP-3b	0.296214	0.0460504	down	0.841528	0.949945	-0.108417	504	chr16:75497832-75530500:-	chr16	-	75497832	75530500	defensin RatNP-3 precursor [Source:RGD Symbol;Acc:1589653]	ASRN6AP1B10488291411	protein_coding	AGAAGAGTCCATCTGTCATATGACTTGAAGGAGACTGTTACTTATAGTATGTTGTGTCCT

## Sheet: SE2
SE2	Significantly differentially m6A-methylated mRNA transcripts following Alkbh5 knock-down
Transcript_ID	transcript_type	GeneSymbol	Foldchange	Pvalue(unpaired t-test)	Regulation	Alkbh5_siRNA(Mean % m6A)	Scrambled_siRNA(Mean % m6A)	Diff % m6A	RNAlength	Locus	chrom	strand	txStart	txEnd	description	probeID	type	Sequence
ENSRNOT00000039221	protein_coding	Tnfsf18	2.26196	0.00214507	up	0.50761	0.513072	-0.00546165	2081	chr13:79378733-79388498:+	chr13	+	79378733	79388498	TNF superfamily member 18 [Source:RGD Symbol;Acc:1305066]	ASRN6AP1B10002776711	protein_coding	GTGTACAAAGACTCTTGTGTCTGCATATCTTCTCAGGAAATTAAAATTATATCATATGTA
NM_001012354	protein_coding	Lrrc57	1.642	0.0311736	up	0.928728	0.904471	0.0242575	2024	chr3:112365936-112371787:-	chr3	-	112365936	112371787		ASRN6AP1A10062158111	protein_coding	ACTTCGAGAACTAGAGGGTTATGATAAGTACATGGAAAGGTTCACAGCCACCAAGAAGAA
ENSRNOT00000031580	protein_coding	Fam71b	3.538	0.0261091	up	0.357222	0.236048	0.121174	2169	chr10:31508512-31511788:+	chr10	+	31508512	31511788	family with sequence similarity 71, member B [Source:RGD Symbol;Acc:1563555]	ASRN6AP1B10006006911	protein_coding	CAGCGCATTCCAGCTTCCATGATGGCAGTTTCAATAATAAAAGTTACATAACTCCAAAAG
NM_198779	protein_coding	Gpcpd1	1.79939	0.0455703	up	0.880129	0.786676	0.0934531	3229	chr3:125169131-125213598:-	chr3	-	125169131	125213598		ASRN6AP1B10357279611	protein_coding	CAGGCGAAAGTGTAGGAAAGCAGTGATTGTTCTTAGTAGAGGAATGTCCGTGAAGTACCG
ENSRNOT00000024917	protein_coding	Agt	1.68005	0.0302881	up	0.269425	0.17517	0.0942553	1933	chr19:57321640-57333433:-	chr19	-	57321640	57333433	angiotensinogen [Source:RGD Symbol;Acc:2069]	ASRN6AP1B10001292711	protein_coding	CTGGGCAAAAATCAGTGCCTTCACCCCTGGCTTCCCGTCACTCCTTCCAGCAAGGCAGAG
ENSRNOT00000082497	protein_coding	RT1-CE4	1.90595	0.0247585	up	0.417433	0.439347	-0.0219135	1573	chr20:4788989-4921348:-	chr20	-	4788989	4921348	RT1 class I, locus CE4 [Source:RGD Symbol;Acc:1598234]	ASRN6AP1B10838831411	protein_coding	CGCCCTGACCCCGACCAAGACGCGCGCCGGCTCACACTCGCTGCGGTATTTCCACACCGC
ENSRNOT00000006519	protein_coding	Llgl2	1.54496	0.035471	up	0.129749	0.0862059	0.0435431	3528	chr10:104368247-104403724:+	chr10	+	104368247	104403724	LLGL2, scribble cell polarity complex component [Source:RGD Symbol;Acc:1560307]	ASRN6AP1B10668675211	protein_coding	GCCAGCGGCGTCTGGGGTCTGTCGTGGGGGCCACCAACTAAGCAAGATGAGGCGGTTCCT
ENSRNOT00000022425	protein_coding	Tm2d2	1.58844	0.0442016	up	0.949448	0.936723	0.0127256	1286	chr16:71804350-71809925:-	chr16	-	71804350	71809925	TM2 domain containing 2 [Source:RGD Symbol;Acc:1306769]	ASRN6AP1B10005606711	protein_coding	GAAATGACTGGATTTTAATACACACCAAAAGTCTGACTCTGGGAATTTAAATTGCAAAAT
ENSRNOT00000072750	protein_coding	Irgq	2.02956	0.0242437	up	0.365652	0.273793	0.0918595	1708	chr1:81395841-81399386:+	chr1	+	81395841	81399386	immunity-related GTPase Q [Source:RGD Symbol;Acc:1309409]	ASRN6AP1B10221588811	protein_coding	ACCTCTCTGCTCGCAATGCCTCTGCCTCAGGGTGATGTGACTGCCTTATTCTTGGGGCCT
ENSRNOT00000074649	protein_coding	Ube2h	1.92151	0.0137484	up	0.943699	0.955105	-0.0114061	4266	chr4:57511418-57625147:-	chr4	-	57511418	57625147	ubiquitin-conjugating enzyme E2H [Source:RGD Symbol;Acc:2319288]	ASRN6AP1B10490139311	protein_coding	TTTCAAATCTCCATCTATAGGATTCATGAATAAAATTTTCCATCCCAACATTGATGGCGT
ENSRNOT00000034042	protein_coding	Wdr93	1.68432	0.0146261	up	0.381197	0.353859	0.0273378	2082	chr1:141488272-141527475:+	chr1	+	141488272	141527475	WD repeat domain 93 [Source:RGD Symbol;Acc:1559862]	ASRN6AP1B10002067911	protein_coding	CAGTGGTCCAGGCTTCGGAAGTACTCCATCATGCTCCAGAAAGAAAACTTAAAGAAGTGA
ENSRNOT00000092849	protein_coding	Arid1b	1.5658	0.0378627	up	0.886233	0.82528	0.0609539	4318	chr1:46230557-46234874:+	chr1	+	46230557	46234874	AT-rich interaction domain 1B [Source:RGD Symbol;Acc:708504]	ASRN6AP1B10001270011	protein_coding	ATGCCCGTACTCTAAATGTGTACCAAAAAGAGAGAGAAATAAAGGCACAAAGAAAGTTTA
ENSRNOT00000082138	protein_coding	Ubr4	3.43639	0.00379356	up	0.295961	0.360177	-0.0642165	15961	chr5:157848211-157956132:+	chr5	+	157848211	157956132	ubiquitin protein ligase E3 component n-recognin 4 [Source:RGD Symbol;Acc:1563121]	ASRN6AP1B10642523011	protein_coding	ACAACCAGTGGCACTGTCCTGGAGAGTTCTGAAACTGAGTCCCTAACCAAGCTGGATCGG
ENSRNOT00000081160	protein_coding	Rapsn	1.72477	0.0414896	up	0.114073	0.0716867	0.042386	1655	chr3:79860179-79869524:+	chr3	+	79860179	79869524	receptor-associated protein of the synapse [Source:RGD Symbol;Acc:1311592]	ASRN6AP1B10234508211	protein_coding	GGAGTGTTGTGAGGAGTCCATGAAGATTGCCCTGCAGCATGGTGACCGCCCACTGCAAGC
ENSRNOT00000019309	protein_coding	Arhgap17	1.53679	0.0393169	up	0.825282	0.659385	0.165897	3178	chr1:193239040-193328371:-	chr1	-	193239040	193328371	Rho GTPase activating protein 17 [Source:RGD Symbol;Acc:628767]	ASRN6AP1B10048309811	protein_coding	ACAGGTGGGGAAGGTTTCCAGAACTAAGACACCAATTCTAGGGTTTCTGAATCACTTCGA
ENSRNOT00000007412	protein_coding	Ntn4	1.7055	0.0122104	up	0.350996	0.254678	0.0963182	2094	chr7:34533543-34649338:+	chr7	+	34533543	34649338	netrin 4 [Source:RGD Symbol;Acc:1565947]	ASRN6AP1B10471797511	protein_coding	GAATATGAAAAGCGTCGTCCAGCCCTGGAAACCAGCTCTTGGGAGAATGCACATCTTAAA
ENSRNOT00000017495	protein_coding	Moxd2	1.56614	0.0119427	up	0.169889	0.124773	0.0451156	1860	chr4:69117477-69125972:-	chr4	-	69117477	69125972	monooxygenase, DBH-like 2 [Source:RGD Symbol;Acc:1564286]	ASRN6AP1B10000134211	protein_coding	TCCAATACTGCTACTCTGAGGCACCTGCCCATGATTACTGTCTTGTTCCTGCAGGGTTGC
ENSRNOT00000028812	protein_coding	Itga10	1.6703	0.0448148	up	0.426149	0.314945	0.111204	5038	chr2:198772937-198792253:+	chr2	+	198772937	198792253	integrin subunit alpha 10 [Source:RGD Symbol;Acc:1305152]	ASRN6AP1B10004557511	protein_coding	CCTGGGGGTTGTCACGGTGAGCAGATGATCAGAACAAATAAAATCCAGTTATCAAATGGC
ENSRNOT00000010938	protein_coding	Madcam1	1.53518	0.0480908	up	0.816386	0.79891	0.0174758	1279	chr7:12918710-12922112:-	chr7	-	12918710	12922112	mucosal vascular addressin cell adhesion molecule 1 [Source:RGD Symbol;Acc:3029]	ASRN6AP1B10008411111	protein_coding	ACTAAGGGAGGCAAAGGATTACCAGATGTAGGTTTGGGGCATCAAGATGATAGTGTGGCC
ENSRNOT00000091200	protein_coding	Uimc1	2.44291	0.0142965	up	0.158322	0.0882617	0.0700607	2840	chr17:10066187-10130906:+	chr17	+	10066187	10130906	ubiquitin interaction motif containing 1 [Source:RGD Symbol;Acc:1307009]	ASRN6AP1B10007418611	protein_coding	TTCTCTCTCGTGGCTGATGACAGGCTGTGTGTCAGAAACCGGTGAGACCAGAATGTTGGT
ENSRNOT00000066132	protein_coding	Mycbpap	1.53831	0.0218317	up	0.160249	0.0870522	0.0731964	2900	chr10:82232108-82252720:-	chr10	-	82232108	82252720	Mycbp associated protein [Source:RGD Symbol;Acc:1359123]	ASRN6AP1B10488915011	protein_coding	ATCCTGATGAAGAAGGCTAATGACAGGCAGTCCCCGCCCAAGTTGCTCGAAAAGAAGCGG
ENSRNOT00000075999	protein_coding	Lypd2	3.13954	0.0306141	up	0.42906	0.153786	0.275274	443	chr7:115967273-115969064:-	chr7	-	115967273	115969064	Ly6/Plaur domain containing 2 [Source:RGD Symbol;Acc:1307892]	ASRN6AP1B10841249711	protein_coding	GGCCGGGTGGGCAGAAGTCCGCACCAAAGCCCTAGCTATGGCCTTACGGTGCTATGCCTG
ENSRNOT00000017713	protein_coding	AABR07027925.1	1.7473	0.0397136	up	0.357743	0.344996	0.0127467	1554	chr17:49322205-49469557:+	chr17	+	49322205	49469557		ASRN6AP1B10263108911	protein_coding	GTCGGCCATCTGCAGACACACCATCCTGAGAAGCCACTTTTTCCTACCACAGGAAGCCCA
ENSRNOT00000048484	protein_coding	Hbe2	2.64137	0.0122792	up	0.27087	0.155298	0.115571	444	chr1:169000133-169001761:-	chr1	-	169000133	169001761	hemoglobin, epsilon 2 [Source:RGD Symbol;Acc:1564524]	ASRN6AP1B10001729211	protein_coding	ATTGTTCTTTCTTCTTACTTCGGCAAAGAATTCACAGCTGAGGTGCAGGCTGCCTGGCAG
ENSRNOT00000073597	protein_coding	Haus1	1.65258	0.0176984	up	0.971183	0.967907	0.00327624	1573	chr18:74187162-74198369:-	chr18	-	74187162	74198369	HAUS augmin-like complex, subunit 1 [Source:RGD Symbol;Acc:619909]	ASRN6AP1B10007542911	protein_coding	GCTAAATTTATATTTCATGCCTTCTATTAGGATAACCCAAAGAAATCAAAGAAGACCAAT
ENSRNOT00000058349	protein_coding	Gxylt1	1.54237	0.0342378	up	0.783863	0.743937	0.0399255	6718	chr7:134447578-134495835:-	chr7	-	134447578	134495835	glucoside xylosyltransferase 1 [Source:RGD Symbol;Acc:1563062]	ASRN6AP1B10604526111	protein_coding	GGGAAGCGGCTTTTAGGTATGGTCTGAAAACAAGGCCCACTGAGAAAATGCACCTTGCCG
ENSRNOT00000044511	protein_coding	Zfp689	1.68813	0.0493679	up	0.640006	0.606209	0.0337971	5734	chr1:199055947-199064150:-	chr1	-	199055947	199064150	zinc finger protein 689 [Source:RGD Symbol;Acc:628696]	ASRN6AP1B10401179011	protein_coding	GGCCCAGATCTGCAGGGTCCTGAAGAGAGCCGGAACAATGTTCACAGAGGTGCTGAAAGT
ENSRNOT00000066634	protein_coding	Ppil6	1.64514	0.0121559	up	0.746497	0.611776	0.134721	831	chr20:46215379-46236848:+	chr20	+	46215379	46236848	peptidylprolyl isomerase like 6 [Source:RGD Symbol;Acc:1592581]	ASRN6AP1B10542576811	protein_coding	TGGAATGGTCAAGGGCATCATACCAATGGTTCGCAATTCTACATCACACTGCAAGCAACT
ENSRNOT00000080840	protein_coding	Arhgef1	1.90453	0.00772446	up	0.658537	0.581173	0.0773642	2757	chr1:81779482-81796900:+	chr1	+	81779482	81796900	Rho guanine nucleotide exchange factor 1 [Source:RGD Symbol;Acc:620951]	ASRN6AP1B10678208311	protein_coding	CACCACCATTTAGAGGTGAACCCAGAAGATCAAAACAGCCAGTTCCAGAGCCTGGAGCAA
ENSRNOT00000008741	protein_coding	Bms1	2.02514	0.0206233	up	0.904046	0.805178	0.0988678	3477	chr4:150443388-150471806:-	chr4	-	150443388	150471806	BMS1 ribosome biogenesis factor [Source:RGD Symbol;Acc:1308043]	ASRN6AP1B10149480911	protein_coding	TCCTTTTAAAATATTCAAGAATACTTCATTTATTAAGCCAACAGCATCCAGTGTGGAGCT
NM_012835	protein_coding	Kif1b	1.64222	0.0324882	up	0.218152	0.11968	0.0984721	438	chr5:165942780-165944221:-	chr5	-	165942780	165944221		ASRN6AP1B10006498111	protein_coding	GGATAAAAAGCCCTGCAAGAACTTCTTCTGGAAAACCTTCTCCTCGTGCAAGTAGCCCGA
ENSRNOT00000085395	protein_coding	Cckbr	1.55932	0.0404297	up	0.241929	0.211314	0.0306148	1109	chr1:170262253-170271547:+	chr1	+	170262253	170271547	cholecystokinin B receptor [Source:RGD Symbol;Acc:2290]	ASRN6AP1B10534484511	protein_coding	TCGGCACAGTCATCTGCAAGGCCATTTCCTACCTCATGGGTCCGTGCTACTGCTACTGCT
ENSRNOT00000080207	protein_coding	Trpc3	3.04427	0.0215869	up	0.358079	0.214494	0.143585	3534	chr2:123329875-123407496:-	chr2	-	123329875	123407496	transient receptor potential cation channel, subfamily C, member 3 [Source:RGD Symbol;Acc:61973]	ASRN6AP1B10023612111	protein_coding	TCGAGCTCCAGAAGAGACCACTGCAGAGACCCAGATGCTTTGTCGTCGGAGGGCAGTCCA
ENSRNOT00000051080	protein_coding	Krt39	2.68154	0.0407963	up	0.161829	0.0657033	0.0961255	1446	chr10:87430850-87437455:-	chr10	-	87430850	87437455	keratin 39 [Source:RGD Symbol;Acc:1303032]	ASRN6AP1B10433493211	protein_coding	CCAAACTGGCTGCAGATGACTTGAGAGCCAACTATGAAGCTGAATTGTCCCTACGCCAGC
ENSRNOT00000082002	protein_coding	Klri2	3.19942	0.00275954	up	0.2755	0.279072	-0.00357219	837	chr4:163562161-163570803:-	chr4	-	163562161	163570803	killer cell lectin-like receptor family I member 2 [Source:RGD Symbol;Acc:1359205]	ASRN6AP1B10438716011	protein_coding	ACAGGTCCTTGCGGAAAAATTACATTAAAATACACCAAACCCTATTTAATGATTCAGAAA
ENSRNOT00000081323	protein_coding	Selenoi	1.66048	0.0290013	up	0.27753	0.208395	0.0691349	446	chr6:27487491-27512287:-	chr6	-	27487491	27512287	selenoprotein I [Source:RGD Symbol;Acc:1560938]	ASRN6AP1B10170102711	protein_coding	GTGGGCATCCTCAACTTCGTTGCCTACACTCTAGATGGAGTAGATGGAAAACAAGCTCGT
ENSRNOT00000073535	protein_coding	Tlr8	2.30929	0.0274353	up	0.66964	0.619323	0.0503173	3381	chrX:28539158-28562803:+	chrX	+	28539158	28562803	toll-like receptor 8 [Source:RGD Symbol;Acc:1590327]	ASRN6AP1B10001035411	protein_coding	GTGAATGGGCACATGGCTGCGCGAGGTGCTGAAAATAAGGGACAATTGGGTGTTCAGCCC
ENSRNOT00000015206	protein_coding	Rpusd1	1.90044	0.0176359	up	0.602067	0.526581	0.0754857	1866	chr10:15099009-15102960:+	chr10	+	15099009	15102960	RNA pseudouridylate synthase domain containing 1 [Source:RGD Symbol;Acc:1304934]	ASRN6AP1B10323349911	protein_coding	CTCCATGCCGGGAATGCCATTGGCCAGTACGACCATCCATTAGCCAGGTGGAATGGGCAG
ENSRNOT00000080689	protein_coding	Kank1	1.9885	0.00997535	up	0.917168	0.802681	0.114487	1819	chr1:243375981-243398527:+	chr1	+	243375981	243398527	KN motif and ankyrin repeat domains 1 [Source:RGD Symbol;Acc:1307714]	ASRN6AP1B10876835511	protein_coding	TGGTGTTAACGGCGGACGTGTGTAACGTAGATCATCAGAACAAGGCAGGGTACACGCCCA
ENSRNOT00000078798	protein_coding	Katnal1	1.50204	0.00986136	up	0.136954	0.0837854	0.0531689	1523	chr12:7464155-7548614:+	chr12	+	7464155	7548614	katanin catalytic subunit A1 like 1 [Source:RGD Symbol;Acc:1359252]	ASRN6AP1B10436519211	protein_coding	CTTTGTGTGAGCTCCGAATGGCTCCTGACATAACGCTCCCTTCCTCAGGTTCGGCAGGAG
ENSRNOT00000061297	protein_coding	AABR07044404.1	1.63577	0.0138051	up	0.766632	0.692181	0.0744514	1786	chr20:4673843-4677506:-	chr20	-	4673843	4677506		ASRN6AP1B10359160211	protein_coding	ACAACCAGAGCGAGGACGGCTCACACACCTTCCAGAAGATGTATGGCTGTGACGTGGGGT
ENSRNOT00000021968	protein_coding	Spata2L	1.59724	0.0448372	up	0.561068	0.444004	0.117064	3029	chr19:56032610-56037077:-	chr19	-	56032610	56037077	spermatogenesis associated 2-like [Source:RGD Symbol;Acc:1560840]	ASRN6AP1B10001993711	protein_coding	GGCCCAGACTCCGAGATCACCATTCTGCAAACACTCCCTCTAGTGGCACCCCATCAGCCA
ENSRNOT00000082891	protein_coding	Dsc2	2.86975	0.0177243	up	0.533869	0.242767	0.291102	4555	chr18:11826714-11858754:-	chr18	-	11826714	11858754	desmocollin 2 [Source:RGD Symbol;Acc:1309426]	ASRN6AP1B10408278711	protein_coding	AAACAGTGAAAGAAGGTGCAGTTTTGCCATGAGGATGACAACCAGAAGCTTGCCCAAGAC
ENSRNOT00000034305	protein_coding	Arhgap23	1.75849	0.0202842	up	0.158774	0.0632681	0.0955055	4374	chr10:85384881-85444556:+	chr10	+	85384881	85444556	Rho GTPase activating protein 23 [Source:RGD Symbol;Acc:1309742]	ASRN6AP1B10004193511	protein_coding	TACAGAGCCCACTAACCGACCTCAACTTCAACGAGTGGAAGGAGCTGGACGGAGGGGGAC
ENSRNOT00000064626	protein_coding	LOC680442	1.5264	0.0406868	up	0.255497	0.233717	0.0217802	498	chr10:87819205-87820168:+	chr10	+	87819205	87820168	hypothetical protein LOC680442 [Source:RGD Symbol;Acc:1591758]	ASRN6AP1B10003169011	protein_coding	TGCTGCAAGACCACCTCTTTTAAACCCACCTGTGTGATCATTGGCTGCAGCACACCCTGC
ENSRNOT00000093246	protein_coding	Exosc2	1.56499	0.0368352	up	0.140664	0.0942431	0.0464212	389	chr3:10153166-10153554:-	chr3	-	10153166	10153554	exosome component 2 [Source:RGD Symbol;Acc:1306573]	ASRN6AP1B10006981111	protein_coding	AAAAACATAATAGCTTTCTACTCTTATCATCCCTGTCCCAAAATTCAGCCATCTTCTTCT
NM_001106487	protein_coding	Prg3	1.60489	0.0146097	up	0.215984	0.130108	0.0858763	935	chr3:72395640-72401245:+	chr3	+	72395640	72401245		ASRN6AP1B10193653111	protein_coding	TCCTTCTAAAATGGAGCTAGACCCTGCTGAGATGGAGCTAGACCCTGCTGAGATGGAGCT
ENSRNOT00000013701	protein_coding	Cd28	1.60068	0.0428402	up	0.160853	0.155037	0.0058158	1277	chr9:67546408-67571871:+	chr9	+	67546408	67571871	Cd28 molecule [Source:RGD Symbol;Acc:2299]	ASRN6AP1B10006997111	protein_coding	GTTTGGGGTGGAGGTAGGTTGGAGTATAGTACTTAACTATTTGAAAAATAATTAAAACAC
ENSRNOT00000029441	protein_coding	Eqtn	2.17023	0.0157554	up	0.51507	0.53334	-0.0182703	1038	chr5:113871230-113880911:-	chr5	-	113871230	113880911	equatorin [Source:RGD Symbol;Acc:1563332]	ASRN6AP1B10005676411	protein_coding	CTCCTTTTGATACTGCACATTTCAGAAACATCCACATTTTCTGACTTCCTAAGGACATTC
ENSRNOT00000081146	protein_coding	Aox3	2.79154	0.0168035	up	0.349213	0.181451	0.167763	4725	chr9:65013862-65099433:+	chr9	+	65013862	65099433	aldehyde oxidase 3 [Source:RGD Symbol;Acc:1359328]	ASRN6AP1B10037062811	protein_coding	TACAAACCTGGTTCCAAAAACGGATTCTAAATGCTGTAAGCCATGGTCCATCCCAGTTGC
ENSRNOT00000028096	protein_coding	Icam5	1.57898	0.0265035	up	0.650074	0.516329	0.133744	3117	chr8:22050222-22057209:+	chr8	+	22050222	22057209	intercellular adhesion molecule 5 [Source:RGD Symbol;Acc:1305039]	ASRN6AP1B10000569611	protein_coding	CACAGGGGTGGACGTATGTATTGTTCACTCTCTATTTATTCAACTCCAGGGGCGTCGTCC
ENSRNOT00000084839	protein_coding	Sirt2	1.50529	0.035907	up	0.301126	0.241769	0.0593562	1330	chr1:86948918-86971495:+	chr1	+	86948918	86971495	sirtuin 2 [Source:RGD Symbol;Acc:621481]	ASRN6AP1B10002732211	protein_coding	TATCCTCTCTCGGCTCCTTCTTGTTTCCGCTGCCGTCACGGGACAGAGCAGTCGGTGACA
ENSRNOT00000000526	protein_coding	RT1-DOb	1.6462	0.0266081	up	0.222004	0.130639	0.0913644	1246	chr20:4020317-4026346:+	chr20	+	4020317	4026346	RT1 class II, locus DOb [Source:RGD Symbol;Acc:1595814]	ASRN6AP1B10145005511	protein_coding	GTGGAGAGAAATGTGCCTCCGGAGGTGACGGTGTACCCAGAGAGGACCCCATTGCTGCAG
NM_001346368	protein_coding	LOC100911107	2.73275	0.0407634	up	0.156936	0.0502817	0.106654	1614	chr17:32065678-32073702:-	chr17	-	32065678	32073702		ASRN6AP1B10490142811	protein_coding	CCTTTTATGTGCATCTCATTTGAGCAAAAAGGGAGACATCCATCGGGGCTTCCAGTTGCT
ENSRNOT00000075988	protein_coding	AABR07048463.1	1.53569	0.0215996	up	0.14023	0.120314	0.0199155	362	chr5:77744450-77749613:-	chr5	-	77744450	77749613		ASRN6AP1B10740138511	protein_coding	AGTGCTTAATGGGTTCCTGTATCCTTTCTTCCTTGATTACTCAGTGCTGAGTGGAGACTT
ENSRNOT00000014093	protein_coding	Stra8	1.84162	0.0155056	up	0.112776	0.061773	0.0510029	1098	chr4:62457694-62473360:+	chr4	+	62457694	62473360	stimulated by retinoic acid 8 [Source:RGD Symbol;Acc:1562852]	ASRN6AP1B10005557011	protein_coding	GATCCTCCTGTGGATGACGACGTGATGTTGTTGAAGTGCCTGGAGACCTTCGATGATGAA
ENSRNOT00000020194	protein_coding	Il18r1	1.60936	0.0397281	up	0.3845	0.295462	0.0890388	3960	chr9:47185443-47219175:+	chr9	+	47185443	47219175	interleukin 18 receptor 1 [Source:RGD Symbol;Acc:1308589]	ASRN6AP1B10612587911	protein_coding	GCCACTGTCCTGCCCTGATTGTGAGTCACCTCTCTGAAGAGACCAGTGCAAGCAGAAGCC
NM_001106169	protein_coding	Drc7	1.8678	0.0285722	up	0.2795	0.134146	0.145355	2813	chr19:10363100-10380806:-	chr19	-	10363100	10380806		ASRN6AP1B10216415711	protein_coding	TGGAACAGCGGCTCAATCGGCACAAAGAGCTGGCTCCACTGAAGTACCTGGCGCTAGAGG
ENSRNOT00000003890	protein_coding	Ccdc103	2.11304	0.00863549	up	0.381172	0.265078	0.116094	956	chr10:90984227-90987627:+	chr10	+	90984227	90987627	coiled-coil domain containing 103 [Source:RGD Symbol;Acc:1562370]	ASRN6AP1B10201174911	protein_coding	GGTCCAAGACTGGGGCTACTGGTGAGAAACCTTGAATACATTTTCATCACCTAATTCCAT
NM_001191554	protein_coding	Purg	1.59068	0.00972635	up	0.519217	0.369744	0.149473	1289	chr16:62481741-62483295:-	chr16	-	62481741	62483295		ASRN6AP1B10318038611	protein_coding	CATCGGTGGCGGTGACGGAGATGATCTGAAGATGGAAAGAGCCAGGAGAAGGGGAGGCGG
ENSRNOT00000034410	protein_coding	Fastkd3	1.5453	0.0473798	up	0.341974	0.381211	-0.0392375	2261	chr1:37734403-37742932:-	chr1	-	37734403	37742932	FAST kinase domains 3 [Source:RGD Symbol;Acc:1309729]	ASRN6AP1B10055879211	protein_coding	TGACCCAACTTTTCCTAACCTCTGTCCTAGAGTGTCCTTTCTATAAGGGCCCCAAACTCC
ENSRNOT00000090579	protein_coding	Pdp1	1.62973	0.000934779	up	0.25054	0.138621	0.111918	2515	chr5:25577593-25584278:-	chr5	-	25577593	25584278	pyruvate dehyrogenase phosphatase catalytic subunit 1 [Source:RGD Symbol;Acc:620393]	ASRN6AP1B10964383411	protein_coding	CCGCCACCCGGGGCAGACAGCAGCGGGTGCTCTACTGTGCCCGGAATCCCGGTCAGAACA
ENSRNOT00000028526	protein_coding	Sbsn	2.26718	0.0197285	up	0.562937	0.40901	0.153927	2193	chr1:89202527-89206994:+	chr1	+	89202527	89206994	suprabasin [Source:RGD Symbol;Acc:1562305]	ASRN6AP1B10644281211	protein_coding	GGCCCATGGGGTCAACCACGCCGCTGGACAGGTCGGAAAGGAGACAAACAAAATCATCCA
ENSRNOT00000070958	protein_coding	Cd247	1.74133	0.01857	up	0.358682	0.281529	0.0771536	1626	chr13:83996080-84071400:+	chr13	+	83996080	84071400	Cd247 molecule [Source:RGD Symbol;Acc:2305]	ASRN6AP1B10389058011	protein_coding	CGACGGCCTTTACCAGGGTCTCAGCACTGCCACCAAGGACACCTATGACGCCCTGCATAT
NM_001270576	protein_coding	Snap25	1.56638	0.0327963	up	0.180497	0.0915442	0.0889529	2047	chr3:129697679-129788417:+	chr3	+	129697679	129788417		ASRN6AP1B10230527811	protein_coding	TAAAAGTATTTTTCAGGTTCCTTAACTAAGCACCACTGACTTGCTGGCCCCGGCGCCCAG
ENSRNOT00000079449	protein_coding	Rsl1	1.55494	0.0204957	up	0.258659	0.219792	0.0388673	2040	chr2:87018305-87040452:+	chr2	+	87018305	87040452	regulator of sex limited protein 1 [Source:RGD Symbol;Acc:1587849]	ASRN6AP1B10000708011	protein_coding	GCTGAGTTTTTAATTTCCATCCCACCTGACTCTGGCTACTCTTTGGGCCCTGCTGTGATC
ENSRNOT00000066850	protein_coding	Ucma	1.73599	0.00558411	up	0.289845	0.26491	0.0249345	798	chr17:77252100-77261731:-	chr17	-	77252100	77261731	upper zone of growth plate and cartilage matrix associated [Source:RGD Symbol;Acc:1308977]	ASRN6AP1B10561236611	protein_coding	GCTTCTGTGGGCAGCAGACAGGCGGCTGGAGAGGAGGTGCAGGAAGGTATGAAACAGAAG
NM_001014164	protein_coding	Cyb561a3	3.00083	0.0148947	up	0.257917	0.129052	0.128865	2765	chr1:226620933-226642245:+	chr1	+	226620933	226642245		ASRN6AP1A10046185711	protein_coding	ACTGTGAAATCTCTTCCTAGAAGGTTGCTTGGACAGTGAAAGTCAGAGATCAGGCCACCT
ENSRNOT00000046807	protein_coding	Zmynd15	1.6665	0.0335941	up	0.928661	0.904465	0.0241955	2879	chr10:57064482-57071096:+	chr10	+	57064482	57071096	zinc finger, MYND-type containing 15 [Source:RGD Symbol;Acc:1309845]	ASRN6AP1B10005636811	protein_coding	AATTGTCGGGACACGAAAGGTTAAATAAAATCCCTTGTTTGAAATCTCTGAGTTATTGAC
ENSRNOT00000079201	protein_coding	P2rx7	1.90853	0.0145041	up	0.282174	0.247918	0.0342558	2129	chr12:39355056-39388021:-	chr12	-	39355056	39388021	purinergic receptor P2X 7 [Source:RGD Symbol;Acc:3241]	ASRN6AP1B10199256911	protein_coding	TCGGGGCTCTGAAGAACTTCTTCCTACTGGCCATCTGCATCTATATCTGCTTTGCTTTGA
ENSRNOT00000080822	protein_coding	Ier3	1.5639	0.0340532	up	0.376667	0.28891	0.0877566	1016	chr20:3438968-3439983:-	chr20	-	3438968	3439983	immediate early response 3 [Source:RGD Symbol;Acc:1303321]	ASRN6AP1B10360662911	protein_coding	ACGTTTCCCTCTTTTCTCTGCTCAGGTCCGGCGCCAGCTACCAACCGAGGAACCCAACAT
ENSRNOT00000036788	protein_coding	Cela3b	3.28763	0.0407044	up	0.364824	0.162258	0.202566	907	chr5:155763877-155772040:-	chr5	-	155763877	155772040	chymotrypsin-like elastase family, member 3B [Source:RGD Symbol;Acc:1307819]	ASRN6AP1B10007805311	protein_coding	GAATGGATCGAGGAGACCATAGCCAACAACTAGATCCAAGGCAGCATGGACCCTACATGC
ENSRNOT00000056380	protein_coding	Mindy1	1.55979	0.038973	up	0.917359	0.880159	0.0372003	2027	chr2:196462554-196470130:+	chr2	+	196462554	196470130	MINDY lysine 48 deubiquitinase 1 [Source:RGD Symbol;Acc:1559660]	ASRN6AP1B10008168311	protein_coding	TTTGGGTTTATATCTTTATTATTTTTAATGCCTTCCTAGGGGTTTGGAAATAAAACTCCT
ENSRNOT00000023554	protein_coding	Hmgcs1	1.53523	0.0147991	up	0.72816	0.599146	0.129014	3220	chr2:52431601-52445055:+	chr2	+	52431601	52445055	3-hydroxy-3-methylglutaryl-CoA synthase 1 [Source:RGD Symbol;Acc:70970]	ASRN6AP1B10265613611	protein_coding	AGCTACAGAGCATATTCCAAGCCCGGCTAAGAAAGTGCCAAGACTTCCTGCGACCTCGGG
ENSRNOT00000019673	protein_coding	Il1r1	1.58869	0.0303755	up	0.232171	0.191167	0.0410046	2193	chr9:46996156-47035369:+	chr9	+	46996156	47035369	interleukin 1 receptor type 1 [Source:RGD Symbol;Acc:2892]	ASRN6AP1B10796375811	protein_coding	GGCTCTGCCGAAGCCCTGTGCCGTAATGTGGCTGGAGAGTACTCTTCATGCTGCCGAGGC
ENSRNOT00000052369	protein_coding	Ugt2b	2.14809	0.00988262	up	0.2321	0.212439	0.0196601	2682	chr14:22417206-22438435:+	chr14	+	22417206	22438435	UDP glycosyltransferase 2 family, polypeptide B [Source:RGD Symbol;Acc:3936]	ASRN6AP1B10409280911	protein_coding	TGGAGGACTCCATTGCAAACCTGCTAAACCCTTGCCTAAGGATATGGAAGAATTTGTCCA
ENSRNOT00000082854	protein_coding	AABR07040494.1	2.5622	0.0396716	up	0.291653	0.19466	0.0969922	729	chrX:102508056-102510007:-	chrX	-	102508056	102510007		ASRN6AP1B10006135611	protein_coding	ACACCAAATGCAAACAGAACCACTGCAACTCCATTTCTAACTATGTCTAAGCACACTTTT
NM_001169133	protein_coding	Tenm3	1.7352	0.010411	up	0.447685	0.332717	0.114968	10972	chr16:46423869-46929023:+	chr16	+	46423869	46929023		ASRN6AP1B10101181011	protein_coding	ACCCTGACAGACACGGAGCACGAGAACAGGTCGGACAGTGAGAGCGAGCAACCTGCAAAC
ENSRNOT00000013474	protein_coding	Atxn7l1	1.52189	0.0437061	up	0.47467	0.456017	0.0186535	1715	chr6:52459962-52558412:+	chr6	+	52459962	52558412	ataxin 7-like 1 [Source:RGD Symbol;Acc:1305730]	ASRN6AP1B10367600511	protein_coding	AATAAAGAAGATATGCACCTATTTGGCCATTATCCAGCCCATGATGACTTCTACCTGGTC
NM_001164826	protein_coding	RT1-Db2	1.56406	0.0347974	up	0.399158	0.284508	0.11465	1134	chr20:4106189-4125053:+	chr20	+	4106189	4125053		ASRN6AP1B10593657911	protein_coding	TGTCGAACTTAAAAGCTAAACCCAAGGTGACCGTGTACCCTTCAAAGACGCAGCCCCTGG
ENSRNOT00000089131	protein_coding	Tns4	1.7899	0.0148034	up	0.283374	0.231852	0.051522	2470	chr10:86977505-87001256:-	chr10	-	86977505	87001256	tensin 4 [Source:RGD Symbol;Acc:1310402]	ASRN6AP1B10405541111	protein_coding	AGGTCATCAGCCTGGTGACTGCTCTGCTTAAGGACACAGAAAGGGTGTAGGAGAAGGGCA
ENSRNOT00000088312	protein_coding	Tmod4	1.70384	0.0124795	up	0.520879	0.452258	0.0686215	1375	chr2:196295069-196299896:+	chr2	+	196295069	196299896	tropomodulin 4 [Source:RGD Symbol;Acc:1308940]	ASRN6AP1B10510070311	protein_coding	CCAACTGACAAGGGGAGGTGAGAGGTGACCACTGGGACTGGTAGGAACTGGGCATGGAGC
ENSRNOT00000040016	protein_coding	Pcdhb21	1.60137	0.0092637	up	0.916462	0.787063	0.1294	2918	chr18:30587872-30590789:+	chr18	+	30587872	30590789	protocadherin beta 21 [Source:RGD Symbol;Acc:1305349]	ASRN6AP1B10008598911	protein_coding	CAGAGAATTTTACTCACTACTGACAAGTCACAGTTTCATCAATTTGTTAAATTCTCAAAA
ENSRNOT00000003645	protein_coding	Hgd	2.40941	0.00129956	up	0.939831	0.856112	0.0837193	1690	chr11:65983221-66034573:-	chr11	-	65983221	66034573	homogentisate 1, 2-dioxygenase [Source:RGD Symbol;Acc:1308757]	ASRN6AP1B10003639711	protein_coding	CATCATATTCAAGAAACTCACAATGACTGTGGACATGAATTCAGAAGTGCCTATGGCTCT
NM_001308432	protein_coding	Pigbos1	1.91654	0.00702447	up	0.538017	0.577539	-0.0395223	1246	chr8:79715337-79719706:+	chr8	+	79715337	79719706		ASRN6AP1B10000720111	protein_coding	CAGGTTCATGCAGACAAAACATTCATATACATAAAATAATTTTTAATTCCCTCTACCATG
NM_001242355	protein_coding	Terf2	1.528	0.0439894	up	0.962565	0.898158	0.0644068	1019	chr19:39276887-39300856:-	chr19	-	39276887	39300856		ASRN6AP1B10080534811	protein_coding	GCGGCTTTTGCAAAACTGGACCAGAAAGATCTGAGCATCGAAAGACAAGTGGAACAGCCC
ENSRNOT00000067949	protein_coding	Ryr2	1.69845	0.00999091	up	0.304093	0.31555	-0.0114571	14817	chr17:65535403-65955606:-	chr17	-	65535403	65955606	ryanodine receptor 2 [Source:RGD Symbol;Acc:620314]	ASRN6AP1B10024414511	protein_coding	AGAATGGTAGCTGAAGTCTTCATTTACTGGTCCAAATCCCATAATTTCAAAAGAGAGGAA
ENSRNOT00000024165	protein_coding	Slc5a1	1.99975	0.0301225	up	0.0989768	0.056054	0.0429228	2949	chr14:82909981-82975263:-	chr14	-	82909981	82975263	solute carrier family 5 member 1 [Source:RGD Symbol;Acc:3713]	ASRN6AP1B10003067311	protein_coding	AATGTTCATTGACTCCATAAGTCTTATGGCCCTGTCTTAGCTTTTAGTTTATTGTTTCGT
ENSRNOT00000035463	protein_coding	Ripor3	1.53079	0.030967	up	0.255006	0.124346	0.13066	2963	chr3:164715913-164728338:-	chr3	-	164715913	164728338	RIPOR family member 3 [Source:RGD Symbol;Acc:1587669]	ASRN6AP1B10008070911	protein_coding	GGGTCCTCAGCGCAGGGATAACAGTCATGTACTCACAGAGCAGGCACAAGTGGTATGTGG
ENSRNOT00000018964	protein_coding	Rnf151	2.92718	0.00705808	up	0.285649	0.377321	-0.0916723	1170	chr10:14083538-14085855:-	chr10	-	14083538	14085855	ring finger protein 151 [Source:RGD Symbol;Acc:1309302]	ASRN6AP1B10007736511	protein_coding	CACCTTCCTACCTGGTAATACAAATGACTCAAAACCCTAAACTAAGAATAGAAGTCAGAG
ENSRNOT00000050533	protein_coding	AABR07033023.1	1.63811	0.0451736	up	0.95263	0.868613	0.0840176	1713	chr11:1835185-1836897:-	chr11	-	1835185	1836897		ASRN6AP1B10004607311	protein_coding	CACCTTGCACAAAAGAAATGTCAGACACTCTTTGGATTTGATTCAGATGATGAAAGTAAG
ENSRNOT00000010881	protein_coding	RGD1305207	1.76194	0.0391643	up	0.249415	0.115545	0.13387	822	chr7:143096874-143102737:+	chr7	+	143096874	143102737	similar to RIKEN cDNA 1700011A15 [Source:RGD Symbol;Acc:1305207]	ASRN6AP1B10527253111	protein_coding	AGGTTTGGAGGCATCAGGCGGCCCTTTACCATGTGTGAGGAAACAAAAGCCACTGTGCAG
ENSRNOT00000021176	protein_coding	Ppp6c	1.55109	0.0019418	up	0.718574	0.732094	-0.0135197	1838	chr3:23480266-23510959:-	chr3	-	23480266	23510959	protein phosphatase 6, catalytic subunit [Source:RGD Symbol;Acc:708460]	ASRN6AP1B10007747311	protein_coding	CCTCCTTGTTGTGTTTTTAAATTTTAGTTAAAAACTGCTACAGCTATGACTTTGTACATT
ENSRNOT00000081447	protein_coding	P2rx2	1.57425	0.0333681	up	0.436557	0.413903	0.0226545	1401	chr12:52397847-52400627:+	chr12	+	52397847	52400627	purinergic receptor P2X 2 [Source:RGD Symbol;Acc:620251]	ASRN6AP1B10219879311	protein_coding	ACAGCATCCACTACCCCAAGTTCAAGTTCTCAAAGGGCAACATTGCAAGCCAGAAGAGTG
ENSRNOT00000021690	protein_coding	Il21r	1.99855	0.0022398	up	0.975733	0.975237	0.000496869	2401	chr1:196996581-197024166:+	chr1	+	196996581	197024166	interleukin 21 receptor [Source:RGD Symbol;Acc:1304950]	ASRN6AP1B10003416511	protein_coding	GAATTCTCATGTTTACAAACTGGTTGTGTAAACCTTGTTCCTTAATTTAATACTATTGGT
ENSRNOT00000079072	protein_coding	Sox6	1.50168	0.0305456	up	0.392996	0.348119	0.0448772	2961	chr1:185863043-186182828:+	chr1	+	185863043	186182828	SRY box 6 [Source:RGD Symbol;Acc:1309000]	ASRN6AP1B10402768211	protein_coding	CTGCTGCTTCTGGACTCAGCCCTTTACAGCTTCAGAAGGGTCATGTATCTCACCCACAAA
ENSRNOT00000045483	protein_coding	AABR07047293.1	1.59778	0.041336	up	0.202632	0.149138	0.0534939	672	chr5:27180148-27180819:-	chr5	-	27180148	27180819		ASRN6AP1B10003150211	protein_coding	AAGGATGACGACTCAGTTTCACTGCCAGTTACCCTTCTCTACAAGACTGCATCGGCTGCA
ENSRNOT00000038190	protein_coding	Vom1r22	1.51924	0.0240821	up	0.183395	0.137627	0.0457685	1014	chr1:61625441-61626454:-	chr1	-	61625441	61626454	vomeronasal 1 receptor 22 [Source:RGD Symbol;Acc:1359531]	ASRN6AP1B10002426511	protein_coding	GTATTACTTTCTGGATGTTTCCCAACTGTCAGCCCCTTCTTAATCTTAAGACCTGAGTCT
ENSRNOT00000068132	protein_coding	Lcmt2	1.59995	0.0483062	up	0.649272	0.62377	0.0255012	2124	chr3:113089647-113091770:-	chr3	-	113089647	113091770	leucine carboxyl methyltransferase 2 [Source:RGD Symbol;Acc:1305829]	ASRN6AP1B10006088911	protein_coding	TTATTGGAGGCGGAGGGAACTGCTTTTCCTTTGGTACTTACTTCAACCCCCACACAGTGG
ENSRNOT00000067584	protein_coding	Olfr225	1.68955	0.0486555	up	0.478284	0.523317	-0.0450334	1257	chr10:45966926-45968307:+	chr10	+	45966926	45968307		ASRN6AP1B10006742311	protein_coding	CTGGCCCATGATGCTGTAGTTCCAATAGCAGTTCGGACACAAGAGGAAGGAGACGCCGTA
ENSRNOT00000040444	protein_coding	Olr752	1.51891	0.0238481	up	0.465434	0.409401	0.0560334	933	chr3:102529184-102530116:+	chr3	+	102529184	102530116	olfactory receptor 752 [Source:RGD Symbol;Acc:1333744]	ASRN6AP1B10004227411	protein_coding	CCTGCCCTGAATCCTGTCATTTATACATTAAGAAACAAAGATATAAGAATATCAATTCAA
ENSRNOT00000009515	protein_coding	Cd8a	2.29017	0.0270191	up	0.863592	0.770453	0.0931389	1388	chr4:99239115-99243351:+	chr4	+	99239115	99243351	CD8a molecule [Source:RGD Symbol;Acc:2316]	ASRN6AP1B10006967911	protein_coding	TCTGGAAAACAGTCCCCTCTGTCACTGAAGACTAACTCAATTAAAGCTATTCAAACCACC
ENSRNOT00000033795	protein_coding	Ms4a6a	2.75723	0.00279321	up	0.937337	0.922679	0.0146577	2452	chr1:227919301-227932603:-	chr1	-	227919301	227932603	membrane spanning 4-domains A6A [Source:RGD Symbol;Acc:1305800]	ASRN6AP1B10002406011	protein_coding	ATACCAGATGTCTTTGTTCAGTGTTGCACTAATTTTGCTGCAATGTTTATCACCTGAAAT
ENSRNOT00000041839	protein_coding	Ntrk3	1.60489	0.0139203	up	0.802736	0.82556	-0.0228235	2684	chr1:139890560-140262503:-	chr1	-	139890560	140262503	neurotrophic receptor tyrosine kinase 3 [Source:RGD Symbol;Acc:3214]	ASRN6AP1B10401176211	protein_coding	TTTTGGCATGTCCAGGGACGTCTACAGTACTGATTACTACAGGGTGGGAGGACACACCAT
ENSRNOT00000010296	protein_coding	Rnf43	3.19682	0.00467653	up	0.594297	0.310854	0.283443	2349	chr10:74959285-75028951:+	chr10	+	74959285	75028951	ring finger protein 43 [Source:RGD Symbol;Acc:1305204]	ASRN6AP1B10004038011	protein_coding	GCTTACCTGGAGAGGGACATTCCAAGTGGAGTTTTGACACCCCAGAGGACAGGAGATGTC
ENSRNOT00000079907	protein_coding	Emb	1.85535	0.0248324	up	0.977216	0.957829	0.0193869	1058	chr2:49682754-49731546:+	chr2	+	49682754	49731546	embigin [Source:RGD Symbol;Acc:621067]	ASRN6AP1B10386477811	protein_coding	TCCTGCTTTGTGAAGTGTACACGCAGAAGAAAAAGAATGACCCAGGTACGATAATCACTT
ENSRNOT00000079777	protein_coding	Mapk11	1.73781	0.0410645	up	0.411424	0.256817	0.154606	1379	chr7:130122654-130128589:-	chr7	-	130122654	130128589	mitogen-activated protein kinase 11 [Source:RGD Symbol;Acc:1309340]	ASRN6AP1B10854982911	protein_coding	GGCGCCTACGGCTCGGTCTGTTCGGCCTACGACGCACGGCTGCGCCAGAAGGTGGCTGTG
ENSRNOT00000065093	protein_coding	Cnn2	1.61965	0.00971046	up	0.618524	0.509049	0.109475	723	chr7:12782491-12787750:+	chr7	+	12782491	12787750	calponin 2 [Source:RGD Symbol;Acc:1589807]	ASRN6AP1B10002825511	protein_coding	TCCGGCATGACAGCCTATGGTACCAGGAGACATCTCTACGACCCCAAGAACCACATCCTG
ENSRNOT00000076047	protein_coding	D730001G18Rik	1.72224	0.00972573	up	0.228222	0.113772	0.114451	615	chr7:116003595-116010974:-	chr7	-	116003595	116010974		ASRN6AP1B10410594811	protein_coding	GTACTTCTCTAGCCAATCCTGGTGGCATCCTGGTCATGAAGTCCTGCGCCCCAACCTGCC
ENSRNOT00000081854	protein_coding	Ly49si1	1.51368	0.0212907	up	0.512598	0.430698	0.0819	1085	chr4:163736132-163762434:-	chr4	-	163736132	163762434	immunoreceptor Ly49si1 [Source:RGD Symbol;Acc:1359487]	ASRN6AP1B10144284211	protein_coding	ACTGGATAAATTCCCTGATTGACTCTCCAACAAGAGATAAAGGATTTAGTCTGCTGTGCA
ENSRNOT00000090365	protein_coding	Lmo2	1.53579	0.0320941	up	0.234284	0.209736	0.0245486	1512	chr3:93909156-93931871:+	chr3	+	93909156	93931871	LIM domain only 2 [Source:RGD Symbol;Acc:1307101]	ASRN6AP1B10367964511	protein_coding	GCATTTCTACCTGGATGTGCAGTGACCTGTGGAGAGGCAGGGAGCGCGGTGACTGTCCTT
ENSRNOT00000014730	protein_coding	Olr97	1.9873	0.0274122	up	0.211509	0.170058	0.0414514	909	chr1:168500304-168501212:-	chr1	-	168500304	168501212	olfactory receptor 97 [Source:RGD Symbol;Acc:1333983]	ASRN6AP1B10003721911	protein_coding	CATCCTCCTGGCAAACCTATATCTACTGTTACCCCCAACCATGAACCCCATTGTTTATGG
ENSRNOT00000048984	protein_coding	Naa25	1.7284	0.024457	up	0.0494643	0.0223777	0.0270866	2913	chr12:40628005-40680374:-	chr12	-	40628005	40680374	N(alpha)-acetyltransferase 25, NatB auxiliary subunit [Source:RGD Symbol;Acc:1305685]	ASRN6AP1B10307407511	protein_coding	TATCTCTCCGGTGAATCTGAGTAACTGTCATGTGCTGTCTGTTAGGCGCCGAGACCCTGG
ENSRNOT00000086505	protein_coding	Aldob	1.50317	0.0276897	up	0.503853	0.492522	0.0113315	1542	chr5:64805773-64818824:-	chr5	-	64805773	64818824	aldolase, fructose-bisphosphate B [Source:RGD Symbol;Acc:2090]	ASRN6AP1B10285123911	protein_coding	AGGCTTCAGTCAGCCCTGAAAACACCACATATGCGAATCATAAACACAGGAGAAAAGCAG
ENSRNOT00000091619	protein_coding	Hsf5	1.59081	0.0266938	up	0.518403	0.422144	0.0962583	1524	chr10:74910713-74951065:+	chr10	+	74910713	74951065	heat shock transcription factor 5 [Source:RGD Symbol;Acc:1592448]	ASRN6AP1B10003954511	protein_coding	CTGATCTTCATCTGCTGGTAGACGTGGCCTGCAAGCAAGAGCACTTTCCAAAGGAGGAGG
ENSRNOT00000084163	protein_coding	Mios	1.61974	0.0309443	up	0.467455	0.385847	0.0816077	3755	chr4:34237762-34263407:+	chr4	+	34237762	34263407	meiosis regulator for oocyte development [Source:RGD Symbol;Acc:1308432]	ASRN6AP1B10258374511	protein_coding	GCGACACGCCACCTCCTCAGTGAATGGACCTGACTGGACTTTTTAAGCCCATCAATAAAC
NM_001134597	protein_coding	Fam135a	1.76151	0.014243	up	0.433515	0.232426	0.201089	5902	chr9:30255467-30333976:-	chr9	-	30255467	30333976		ASRN6AP1B10531641411	protein_coding	AATCTTTGAAGATAGGTATTTAGATTCAGTTATTGAAGACTTAGATGCGCCCTGGATGGG
ENSRNOT00000091545	protein_coding	Pld1	1.88477	0.0176457	up	0.267085	0.227769	0.0393166	3316	chr2:113696259-113847533:+	chr2	+	113696259	113847533	phospholipase D1 [Source:RGD Symbol;Acc:3349]	ASRN6AP1B10791472011	protein_coding	CGCTCAAGGCCTTCGGCTGGAGTGCTTCAGCTCTTGTGTTTCAGGCTTGTCCTGGGTTAT
ENSRNOT00000013198	protein_coding	RGD1559683	1.78018	0.0109789	up	0.157374	0.116418	0.040956	746	chr6:27305402-27323992:-	chr6	-	27305402	27323992	similar to RIKEN cDNA 1700001C02 [Source:RGD Symbol;Acc:1559683]	ASRN6AP1B10003707911	protein_coding	ATCAGGAAACCTTGGTCTGACCAGGCTGGCTTGCTTGTAATAAAATCTTCAGCCACAACC
ENSRNOT00000013852	protein_coding	Tmod3	1.51187	0.0467638	up	0.986306	0.983146	0.00315993	1603	chr8:82432169-82492243:-	chr8	-	82432169	82492243	tropomodulin 3 [Source:RGD Symbol;Acc:1311030]	ASRN6AP1B10004238311	protein_coding	TCCATGAATTAGGCAAACGTTTACTTATTCCTTATTAGGGAAATAAAATGTTGGAATGTT
ENSRNOT00000068683	protein_coding	Gbp2	1.66814	0.0310194	up	0.987854	0.981375	0.00647912	2481	chr2:248276709-248293784:+	chr2	+	248276709	248293784	guanylate binding protein 2 [Source:RGD Symbol;Acc:621810]	ASRN6AP1B10001374511	protein_coding	ACTTTCTCAGGACAAATGTCTTGCAAGAGCACGAGTTAATAAAATTGATTAGCCTACCAT
ENSRNOT00000079872	protein_coding	F5	1.78727	0.0269966	up	0.428983	0.271323	0.15766	5499	chr13:82479998-82528172:+	chr13	+	82479998	82528172	coagulation factor V [Source:RGD Symbol;Acc:1589758]	ASRN6AP1B10652784011	protein_coding	CGGCCAAGTCCTAGAGCAGAACCAACATAAAGTGTCCACCGTGACTCTGCTGCAGACTGT
ENSRNOT00000024614	protein_coding	Bin3	1.50859	0.0268565	up	0.64243	0.655857	-0.0134276	1549	chr15:51779839-51818699:+	chr15	+	51779839	51818699	bridging integrator 3 [Source:RGD Symbol;Acc:1308253]	ASRN6AP1B10266980111	protein_coding	ACCTGACCCAGCAGCTTGACCAGCCAGGCCATTCGGATGAGCATCGAGAACGGGAAAATG
ENSRNOT00000036917	protein_coding	Cenpm	1.55095	0.0106749	up	0.232972	0.190217	0.042755	1392	chr7:123464490-123476238:-	chr7	-	123464490	123476238	centromere protein M [Source:RGD Symbol;Acc:1307309]	ASRN6AP1B10007114111	protein_coding	TTGTCAGTCTCTCTGTCAGCTCACACACGGTGCCATGCCTCTCACTGCAACACCAAGGCA
ENSRNOT00000045306	protein_coding	Ceacam16	1.67241	0.0373528	up	0.294759	0.200619	0.0941408	1615	chr1:80773819-80783898:-	chr1	-	80773819	80783898	carcinoembryonic antigen-related cell adhesion molecule 16 [Source:RGD Symbol;Acc:1306386]	ASRN6AP1B10007508911	protein_coding	CTAGACTTAGCGCCGAACTGTGGGAGAGCTGCCCAGTCCATAAACGTCCCAATGAATGCA
ENSRNOT00000016415	protein_coding	LOC108348053	1.8733	0.0357356	up	0.452845	0.370029	0.0828164	3019	chr16:69873463-69935976:-	chr16	-	69873463	69935976	cyclic nucleotide-gated olfactory channel [Source:RGD Symbol;Acc:11381814]	ASRN6AP1B10620722411	protein_coding	GGTGGCTGGCAGCTTTGGCCATCACACCTTTATGCACACAAGTTCTGAAGAGTTTGTGAA
ENSRNOT00000070992	protein_coding	Slc5a4b	1.59614	0.0114036	up	0.0857303	0.0620582	0.0236721	1848	chr20:13498926-13547377:+	chr20	+	13498926	13547377	solute carrier family 5 (neutral amino acid transporters, system A), member 4b [Source:RGD Symbol;Acc:1309867]	ASRN6AP1B10307187611	protein_coding	ATGTTCCTCATGGTGATGCCGGGGATGATCAGCCGTATTCTGTACACAGGCAAGCCGTGG
ENSRNOT00000092272	protein_coding	Daxx	2.00028	0.0294997	up	0.224552	0.091286	0.133266	501	chr20:5483985-5485837:-	chr20	-	5483985	5485837	death-domain associated protein [Source:RGD Symbol;Acc:621227]	ASRN6AP1B10826812811	protein_coding	TCCGCACGGCCTGGCTGCGGAGTCTGAGGGGCGAGCTTGTATGGGGGATTTGATCCCCCA
ENSRNOT00000025138	protein_coding	Leng9	1.63306	0.0241824	up	0.601097	0.41512	0.185976	1458	chr1:73721114-73722631:+	chr1	+	73721114	73722631	leukocyte receptor cluster member 9 [Source:RGD Symbol;Acc:6488215]	ASRN6AP1B10003799211	protein_coding	CAAGCCTGAGTATATCCTGAATGAGGAGCTAGGAAGGCAGCCCCTAGAGAAACTCTGGCT
ENSRNOT00000088776	protein_coding	Mmp9	1.53703	0.00948448	up	0.505692	0.450354	0.0553383	2324	chr3:161413410-161420812:+	chr3	+	161413410	161420812	matrix metallopeptidase 9 [Source:RGD Symbol;Acc:621320]	ASRN6AP1B10534509711	protein_coding	TGGCGTGCCCTGGAACTCACACAACGTCTTTCACTACCAAGACAAGGCCTATTTCTGCCA
ENSRNOT00000013409	protein_coding	Slco1b2	1.89193	0.00224582	up	0.304893	0.325495	-0.020602	3211	chr4:175814118-175881768:+	chr4	+	175814118	175881768	solute carrier organic anion transporter family, member 1B2 [Source:RGD Symbol;Acc:69300]	ASRN6AP1B10513011411	protein_coding	GCTGGCCTAACCTTGACCTACGATGGAATGAACCCAGTGGACTCTCACATAGATGTACCA
ENSRNOT00000082538	protein_coding	RT1-A1	1.84894	0.0115424	up	0.688484	0.520743	0.167741	1463	chr20:5351621-5421098:+	chr20	+	5351621	5421098	RT1 class Ia, locus A1 [Source:RGD Symbol;Acc:1595924]	ASRN6AP1B10892633311	protein_coding	ACCCTGCTCCGCTACTATAACCAGAGCGAGGGCGGCTCTCACACCATCCAGAGATTGTCT
ENSRNOT00000022331	protein_coding	Fgfr2	1.65287	0.0456371	up	0.817112	0.801676	0.0154359	4282	chr1:200590953-200696928:-	chr1	-	200590953	200696928	fibroblast growth factor receptor 2 [Source:RGD Symbol;Acc:2611]	ASRN6AP1B10292043311	protein_coding	CACTTTAGAACCAGAAGGAGCACCGTACTGGACCAACACCGAAAAGATGGAGAAGCGGCT
ENSRNOT00000019072	protein_coding	Ces2h	2.06389	0.00866028	up	0.306954	0.212536	0.0944179	2000	chr19:37052556-37067156:+	chr19	+	37052556	37067156	carboxylesterase 2H [Source:RGD Symbol;Acc:1560889]	ASRN6AP1B10166532811	protein_coding	ATGATGAAGTACTGGGCCAACTTTGCACGACAGGGGAATCCCAACAGTGAGGGTCTACCC
ENSRNOT00000052293	protein_coding	Tecta	1.52185	0.0212691	up	0.432944	0.403262	0.0296815	7493	chr8:46603728-46675544:-	chr8	-	46603728	46675544	tectorin alpha [Source:RGD Symbol;Acc:1309824]	ASRN6AP1B10007863811	protein_coding	CAAACCCAGTCCTTCACTTTTTACAAATCAACCAAATAATTTTTAACGTGTTTTATCCTT
ENSRNOT00000012957	protein_coding	Bmp4	1.76385	0.0206184	up	0.31387	0.402483	-0.0886127	1767	chr15:20776054-20822740:-	chr15	-	20776054	20822740	bone morphogenetic protein 4 [Source:RGD Symbol;Acc:2213]	ASRN6AP1B10126087011	protein_coding	CAAATATTCATTTTAGGAGCCATTCCGTAGTGCCATTCCGAGCGACGCACTGCCGCAGCT
ENSRNOT00000001207	protein_coding	Alox5ap	2.09462	0.00469678	up	0.731021	0.748424	-0.0174029	989	chr12:6854920-6879154:-	chr12	-	6854920	6879154	arachidonate 5-lipoxygenase activating protein [Source:RGD Symbol;Acc:2097]	ASRN6AP1B10002555611	protein_coding	GGTGGTTTTTCTGTATTAGCTACTAGTGTTTCTTCAACTTACATGATGATAATTAAAATC
ENSRNOT00000090795	protein_coding	Pnck	1.5994	0.0364069	up	0.381134	0.300376	0.0807584	1619	chrX:157150655-157154555:+	chrX	+	157150655	157154555	pregnancy up-regulated nonubiquitous CaM kinase [Source:RGD Symbol;Acc:69249]	ASRN6AP1B10000351811	protein_coding	CCTGCTTGTGTTGTAGCCCTTTAGTTCCTCCTCTTTCCAACCAATAAAGACAAACAGAAC
NM_031802	protein_coding	Gabbr2	1.61324	0.0422805	up	0.255751	0.164325	0.0914264	5459	chr5:62276100-62621737:-	chr5	-	62276100	62621737		ASRN6AP1B10017315411	protein_coding	CCTCAAGAACATGCAAAGACCCCATAGAAGACATCAACTCCCCGGAGCACATCCAGCGCC
ENSRNOT00000010092	protein_coding	Rsad2	1.73131	0.0168943	up	0.771833	0.703801	0.068032	3666	chr6:45655954-45669148:-	chr6	-	45655954	45669148	radical S-adenosyl methionine domain containing 2 [Source:RGD Symbol;Acc:620495]	ASRN6AP1B10473262711	protein_coding	ATTTTGTTTTGTCCAAGAAATTGAACTCCTCTGCAATCCCACTGTGGCCACTAGAGGGCA
NM_001205348	protein_coding	Cd300a	1.61904	0.0256852	up	0.675163	0.642141	0.0330228	1514	chr10:103437978-103451170:+	chr10	+	103437978	103451170		ASRN6AP1B10002162011	protein_coding	AGATGTAGATGCTACTCCTTTGGGGCTCTGGGAAGTGACATGGTTCATATAGAATGGCAC
ENSRNOT00000060465	protein_coding	Adamts3	1.89073	0.0204103	up	0.460736	0.341094	0.119643	4195	chr14:19866408-20070994:+	chr14	+	19866408	20070994	ADAM metallopeptidase with thrombospondin type 1, motif 3 [Source:RGD Symbol;Acc:1310750]	ASRN6AP1B10000605711	protein_coding	TCCATTGGAAGAAAGCGCCAAAGACTGTTTTCAGAAGGAAAGAGCCCAGTGGCCGGTGGC
NM_001014107	protein_coding	Mospd1	1.78088	0.00705809	up	0.470041	0.49547	-0.0254285	2220	chrX:157746034-157774505:+	chrX	+	157746034	157774505		ASRN6AP1B10767531111	protein_coding	AGGGTTTCAATATAGCCCAGTGAACTCACTATGTAGCACAGATTGCCAAAATGCTTTGGA
ENSRNOT00000068322	protein_coding	Cyp2t1	1.64543	0.0252477	up	0.48897	0.435655	0.0533145	1600	chr1:83965798-83969465:+	chr1	+	83965798	83969465	cytochrome P450, family 2, subfamily t, polypeptide 1 [Source:RGD Symbol;Acc:620086]	ASRN6AP1B10164219111	protein_coding	TCCTCATTATGCTCAAGTACCCTGAGGTGGCAGCCAAGGTGCAAGAGGAGCTGGACGCCA
ENSRNOT00000075378	protein_coding	LOC100909524	1.69373	0.00993002	up	0.0380932	0.0163828	0.0217105	1517	chr6:129004240-129010271:-	chr6	-	129004240	129010271	protein Z-dependent protease inhibitor-like [Source:RGD Symbol;Acc:6503444]	ASRN6AP1B10007548611	protein_coding	GCTATGGCTGTTGTCTGATTAACACTGAAATTAAAATGACTCATACTTTAAGGGGATGTG
ENSRNOT00000052224	protein_coding	Duxbl1	1.68724	0.0196604	up	0.491919	0.574104	-0.0821851	3553	chr16:3754968-3762877:-	chr16	-	3754968	3762877	double homeobox B-like 1 [Source:RGD Symbol;Acc:1311053]	ASRN6AP1B10538113311	protein_coding	ACAGGCATCCCAGAATCCAGAATTCATATATGGTTTCAGAACCGGAGAGCACGGCACCCA
ENSRNOT00000024736	protein_coding	Mrc1	1.52854	0.0309577	up	0.750564	0.777853	-0.0272895	5233	chr17:81352700-81433743:+	chr17	+	81352700	81433743	mannose receptor, C type 1 [Source:RGD Symbol;Acc:1309353]	ASRN6AP1B10007782511	protein_coding	CAGGTTAAATATTACAAATGTGTTCTGTTGTATGTATATTAGGGAAGTGATTATGTGAAG
ENSRNOT00000005505	protein_coding	C4bpb	1.70184	0.0286548	up	0.840984	0.723355	0.117628	1112	chr13:47387173-47397890:-	chr13	-	47387173	47397890	complement component 4 binding protein, beta [Source:RGD Symbol;Acc:2236]	ASRN6AP1B10005492111	protein_coding	ACCATAGCTAAGCAGAATGGTTACAGACAGACACCTATGAATAAATTGCTTCTAAAGGTG
ENSRNOT00000028002	protein_coding	Hmg20b	1.69438	0.0164332	up	0.134379	0.0536712	0.080708	1676	chr7:11238630-11243310:+	chr7	+	11238630	11243310	high mobility group 20 B [Source:RGD Symbol;Acc:1309235]	ASRN6AP1B10810621911	protein_coding	GGCAGGCAGGAACCCCCTAACCTTTGCCGGCTTCTGTTCCAGGACCCCCCCGGAGTGGCC
ENSRNOT00000071226	protein_coding	Icos	1.68308	0.0112153	up	0.717979	0.66968	0.0482986	2036	chr9:67763897-67785580:+	chr9	+	67763897	67785580	inducible T-cell co-stimulator [Source:RGD Symbol;Acc:620123]	ASRN6AP1B10649757611	protein_coding	GCGTCTTTGTCTTCTGCTTCCTAATCAAACTTTTAACAGGAGAACTCAATGACTTGGCCA
ENSRNOT00000005006	protein_coding	Tmem163	1.72525	0.0297531	up	0.461046	0.596625	-0.135578	1804	chr13:44166306-44345735:-	chr13	-	44166306	44345735	transmembrane protein 163 [Source:RGD Symbol;Acc:1306212]	ASRN6AP1B10007294111	protein_coding	CACTTCCTAACTTCTACCAACCCGTTTCATACACTTTTACTAATCCCAACACTAAACAGA
NM_053901	protein_coding	Dlgap2	2.8668	0.0290733	up	0.443559	0.267295	0.176264	3718	chr16:79872238-80596971:-	chr16	-	79872238	80596971		ASRN6AP1B10503898011	protein_coding	TGCTGCATCTTACCAGACAGGAACACAGAGTCTCAGTGCACCCTTTGCGGAGAGCCAGAA
ENSRNOT00000025162	protein_coding	Unc13a	1.81472	0.0272311	up	0.389589	0.304853	0.0847357	5193	chr16:20056765-20097287:-	chr16	-	20056765	20097287	unc-13 homolog A [Source:RGD Symbol;Acc:619722]	ASRN6AP1B10535110311	protein_coding	GGAGGGAATGGAGTGAGAATGAGGAGGTGTCCCGGGACTTCCTGCATGGTGCACTCGAGC
ENSRNOT00000002094	protein_coding	Chac2	1.73597	0.0476289	up	0.885642	0.892295	-0.00665321	1206	chr14:115383910-115391652:-	chr14	-	115383910	115391652	ChaC cation transport regulator 2 [Source:RGD Symbol;Acc:1309120]	ASRN6AP1B10000750311	protein_coding	CTTCTTTCTCCTTTGGGAGTAAAAAGGTATTTTATTACAAGAAAAACTTACATAGCTAAC
ENSRNOT00000014851	protein_coding	Krt24	1.95902	0.0276562	up	0.00977944	0.00566966	0.00410977	1726	chr10:87189934-87195075:-	chr10	-	87189934	87195075	keratin 24 [Source:RGD Symbol;Acc:1303157]	ASRN6AP1B10004833711	protein_coding	GGAGAAATTGGCTCTGACTGTTTCTGTACTCCAATAAACGTACTTTTGCAAGCTAGCAAA
ENSRNOT00000064249	protein_coding	Slc44a5	1.86867	0.0448734	up	0.479051	0.47241	0.00664141	2014	chr2:260444227-260531849:+	chr2	+	260444227	260531849	solute carrier family 44, member 5 [Source:RGD Symbol;Acc:1564620]	ASRN6AP1B10032277811	protein_coding	TCCCCGGAGTTTTGAAAGGCTTGGAGGTGAAGATCTGGAGAGGAATGATGGGTCTGCAGA
ENSRNOT00000051239	protein_coding	Rasgrp3	1.80775	0.0174966	up	0.545984	0.444201	0.101783	4291	chr6:21072634-21135880:-	chr6	-	21072634	21135880	RAS guanyl releasing protein 3 [Source:RGD Symbol;Acc:1304612]	ASRN6AP1B10513938411	protein_coding	GCCAGACCCCACAATCATCAACAAACACATAAGGAAGTTGGTTGAGCTCTGGGGCATAAT
ENSRNOT00000065942	protein_coding	Sfmbt2	1.96969	0.0396096	up	0.494127	0.428392	0.0657349	2609	chr17:71723620-71897972:-	chr17	-	71723620	71897972	Scm-like with four mbt domains 2 [Source:RGD Symbol;Acc:1305027]	ASRN6AP1B10008582211	protein_coding	TCAAATTATGCCATCAGATCGAGAGAGTGAAAGTGGCTTTCTACGCCCAGTACGCCAATT
ENSRNOT00000068434	protein_coding	Otog	1.66646	0.0089343	up	0.095216	0.0516106	0.0436054	10037	chr1:102258124-102327201:+	chr1	+	102258124	102327201	otogelin [Source:RGD Symbol;Acc:1306610]	ASRN6AP1B10002654411	protein_coding	GTCTCTGTGACCCATCTGTGTCTTCATCATGTATCAATAAACAGCAAGAAGTCTCCAAGC
ENSRNOT00000091312	protein_coding	Tmem156	1.88376	0.0361667	up	0.760503	0.774441	-0.0139377	1692	chr14:44889287-44918343:+	chr14	+	44889287	44918343	transmembrane protein 156 [Source:RGD Symbol;Acc:1562424]	ASRN6AP1B10109582411	protein_coding	GCACCAGCAAGATCAGTACACATGGCTATCCTTGGACAATCTGGACTAGAGACTTTGACG
ENSRNOT00000024981	protein_coding	Inpp4b	2.50452	0.0401949	up	0.787345	0.606708	0.180637	3307	chr19:29597905-29968424:-	chr19	-	29597905	29968424	inositol polyphosphate-4-phosphatase type II B [Source:RGD Symbol;Acc:620470]	ASRN6AP1B10078715811	protein_coding	AGCTCCACAAAGACTTTTTCATCAGAGCATTAGATTGCATGAGGAGAGAAGGATGCCGCA
ENSRNOT00000025582	protein_coding	Nppc	1.62756	0.0320161	up	0.316821	0.188586	0.128235	1020	chr9:93731436-93735636:-	chr9	-	93731436	93735636	natriuretic peptide C [Source:RGD Symbol;Acc:620850]	ASRN6AP1B10005274411	protein_coding	TCAGAAAAAGGGTGACAAGACTCCAGGCGGCGGGGGAGCCAATCTCAAGGGAGACCGATC
ENSRNOT00000038095	protein_coding	Tmem26	1.54461	0.00688991	up	0.149091	0.073809	0.075282	1295	chr20:21642484-21689553:-	chr20	-	21642484	21689553	transmembrane protein 26 [Source:RGD Symbol;Acc:1309273]	ASRN6AP1B10004216611	protein_coding	GACAACGCCTTAGTTACTGTTTCTAACATGCAGCGGCAAGGCTTGACTCCTTCCCTTCTT
ENSRNOT00000090881	protein_coding	Sphkap	1.6394	0.03779	up	0.78011	0.769018	0.0110918	7014	chr9:89050381-89193821:-	chr9	-	89050381	89193821	SPHK1 interactor, AKAP domain containing [Source:RGD Symbol;Acc:1311951]	ASRN6AP1B10211870311	protein_coding	ACCCAGATGACACAAGTAGCTTTCTGCAGCTCAGTGAGCGGTCCATGAGTGAATTAGTAG
ENSRNOT00000086735	protein_coding	Glcci1	1.54903	0.0281898	up	0.30357	0.178463	0.125107	2515	chr4:34282665-34614438:+	chr4	+	34282665	34614438	glucocorticoid induced 1 [Source:RGD Symbol;Acc:1563612]	ASRN6AP1B10205848311	protein_coding	GGCAAGCTACGGGCAGCGGCGGACGGACTCTCAGGAGATACAGCCAATGAAGTGAGATGC
ENSRNOT00000071535	protein_coding	RGD1560883	2.37771	0.0315907	up	0.682226	0.518339	0.163887	3705	chr2:4252496-4444836:+	chr2	+	4252496	4444836	similar to KIAA0825 protein [Source:RGD Symbol;Acc:1560883]	ASRN6AP1B10301395711	protein_coding	TTCCACGTGCACAAGGTGTTCAGTGAAAGCATGCTGGATCAGGCAGCCACGGCGACATGG
ENSRNOT00000088054	protein_coding	Kcng2	2.14297	0.0476854	up	0.295872	0.251404	0.0444677	1838	chr18:76809144-76878981:-	chr18	-	76809144	76878981	potassium voltage-gated channel modifier subfamily G member 2 [Source:RGD Symbol;Acc:1309521]	ASRN6AP1B10006494111	protein_coding	TTTCCCTCCAGTTTTAAATTTTCTATGGTTAATTAAAAATTGAGTCCCAGAAATTCCAAG
ENSRNOT00000076720	protein_coding	Ophn1	1.56904	0.0425297	up	0.542813	0.647513	-0.104699	395	chrX:68561685-68562301:-	chrX	-	68561685	68562301	oligophrenin 1 [Source:RGD Symbol;Acc:1563435]	ASRN6AP1B10005318511	protein_coding	CCTACGCTCTGGTTGTTGAAGAAAAGTAAGGGGCAATAAAAATGTACCATTCCCAAATCA
ENSRNOT00000057761	protein_coding	Tmco3	1.52446	0.0472817	up	0.140038	0.14616	-0.00612167	2700	chr16:80908340-81071969:+	chr16	+	80908340	81071969	transmembrane and coiled-coil domains 3 [Source:RGD Symbol;Acc:1306586]	ASRN6AP1B10643467011	protein_coding	AGGGTGGGTTCAGACGTTGATGCAATGTCCGATTTGTTTTCAGCTGAAAATGTGTGTGTA
NM_001270786	protein_coding	Gls2	1.51593	0.0438226	up	0.332562	0.272191	0.0603711	2552	chr7:2605719-2621853:+	chr7	+	2605719	2621853		ASRN6AP1B10778814011	protein_coding	GGGGACGCCGCACAGCCACCAGCCGCAGCACTCGGACCATGATGCCTCGAACAGTGGCAT
ENSRNOT00000085719	protein_coding	AABR07062183.1	2.49657	0.0200173	up	0.696497	0.599251	0.0972459	675	chr4:164042620-164051812:-	chr4	-	164042620	164051812		ASRN6AP1B10143405611	protein_coding	ATAGATTATGAGGATGAACTGAAGTTCCTTCGACTCCAGGATCTTTCAGACCAGTACTGG
ENSRNOT00000090662	protein_coding	44995	1.63803	0.00851822	up	0.270232	0.193933	0.0762988	714	chr10:93630735-93675991:-	chr10	-	93630735	93675991	membrane associated ring-CH-type finger 10 [Source:RGD Symbol;Acc:1311692]	ASRN6AP1B10472803411	protein_coding	CACTAAAGAAGCCAGAGAAAGTGAGCCCCAGCAAACCCTCTGCAGGTGACAGCGGCGAGC
ENSRNOT00000074692	protein_coding	AABR07016310.1	1.69975	0.042888	up	0.240033	0.166976	0.0730577	1492	chr14:96499520-96502483:+	chr14	+	96499520	96502483		ASRN6AP1B10005389111	protein_coding	TGTATTATTTTTAATTATGTGGGTGGGGGCAGGGCATGAACACAGAAGACCACAGAGACA
ENSRNOT00000025013	protein_coding	Inpp4b	2.20671	0.0199851	up	0.409354	0.264899	0.144455	4137	chr19:29598280-29951493:-	chr19	-	29598280	29951493	inositol polyphosphate-4-phosphatase type II B [Source:RGD Symbol;Acc:620470]	ASRN6AP1B10240505811	protein_coding	TGCATGAGGAGCAGACAAACCCAGGGGGCCTTGAATGAGTCGGATGATCCTGAGACAGGC
ENSRNOT00000075832	protein_coding	Cerkl	1.61962	0.0181564	up	0.824895	0.617157	0.207737	1682	chr3:66268947-66394764:-	chr3	-	66268947	66394764	ceramide kinase-like [Source:RGD Symbol;Acc:1561057]	ASRN6AP1B10593948111	protein_coding	AAGCCTGGAGGAAATGAATGATTCCAAAGTAGCATGTAATTGCATATGAAAGAAGTGTGT
ENSRNOT00000054980	protein_coding	Tgfb1i1	1.70712	0.0301591	up	0.24002	0.13667	0.10335	1963	chr1:199664173-199670961:+	chr1	+	199664173	199670961	transforming growth factor beta 1 induced transcript 1 [Source:RGD Symbol;Acc:620173]	ASRN6AP1B10001306411	protein_coding	GCAGATGATCCTAAGCTGCATAGCAAAACTGAGGCCAGGTTGGGTACATAAGACTATCTC
ENSRNOT00000083542	protein_coding	Bdnf	1.63697	0.0381985	up	0.600518	0.575474	0.0250441	4291	chr3:100768637-100819210:+	chr3	+	100768637	100819210	brain-derived neurotrophic factor [Source:RGD Symbol;Acc:2202]	ASRN6AP1B10436160611	protein_coding	TGAGTCTCCAGGACAGCAAAGCCACAATGTTCCACCAGGTGAGAAGAGTGATGACCATCC
ENSRNOT00000000203	protein_coding	Csf2rb	1.60478	0.0237312	up	0.329447	0.270299	0.0591476	3333	chr7:119554354-119568776:+	chr7	+	119554354	119568776	colony stimulating factor 2 receptor beta common subunit [Source:RGD Symbol;Acc:620189]	ASRN6AP1B10091237911	protein_coding	CTTGTCTGTCAAAAAGCTTCCCTACCAACCCATACCCCAGCAGCCCTGCGCCTCAGCCTG
NM_001007719	protein_coding	Hsd3b3	2.48731	0.0309247	up	0.296239	0.279552	0.0166872	1640	chr2:200756558-200762492:-	chr2	-	200756558	200762492		ASRN6AP1B10006082811	protein_coding	TTCCTCTTCAAGTCCTAAATCACATCCTGCTTTGGTTATATCTCATTGATTTATAAAGCA
ENSRNOT00000064113	protein_coding	RGD1305807	2.32559	0.0159406	up	0.404573	0.185393	0.21918	3811	chr5:61425746-61467644:+	chr5	+	61425746	61467644	hypothetical LOC298077 [Source:RGD Symbol;Acc:1305807]	ASRN6AP1B10001928811	protein_coding	AACATTCCTTCATAGACTGTGGCTTCCAAAACCATGAGCTCAAATAAATATTTTCTCTCC
ENSRNOT00000045278	protein_coding	Siglec15	1.56548	0.0108809	up	0.45213	0.405742	0.0463877	1026	chr18:74403384-74417333:-	chr18	-	74403384	74417333	sialic acid binding Ig-like lectin 15 [Source:RGD Symbol;Acc:1565948]	ASRN6AP1B10004626611	protein_coding	CCACGGTCTCAGGCTCAGGAGTCCAATTACGAAAATTTAAGCCAGATGAATCCCCCAGGC
ENSRNOT00000065396	protein_coding	Etv1	1.73194	0.027781	up	0.592374	0.581389	0.0109857	6681	chr6:58467254-58558631:+	chr6	+	58467254	58558631	ets variant 1 [Source:RGD Symbol;Acc:1312007]	ASRN6AP1B10123655011	protein_coding	ACAGGAACCCAGAGACTTTGCATATGATTCAGGCTGCATGTTTGAGAAGGGTCCCAGGCA
ENSRNOT00000038898	protein_coding	Lilrb4	1.73358	0.0413503	up	0.940866	0.909471	0.0313942	1152	chr1:73394075-73399377:-	chr1	-	73394075	73399377	leukocyte immunoglobulin like receptor B4 [Source:RGD Symbol;Acc:1359090]	ASRN6AP1B10190354511	protein_coding	ACACACACTGAAGATGCTCAAAGAGATGCCAACTTACAATTGACTTCAGGGGTTCCAGAA
ENSRNOT00000077167	protein_coding	Fry	1.51145	0.0362099	up	0.696091	0.743899	-0.0478077	8373	chr12:5573730-5685448:-	chr12	-	5573730	5685448	FRY microtubule binding protein [Source:RGD Symbol;Acc:1307034]	ASRN6AP1B10520976211	protein_coding	TGGAAACTGGTGATACAGACACAGGGAAGAGTCTATGAACAGGCCAAGATCAGAAACTCA
ENSRNOT00000046025	protein_coding	Acsm5	2.02073	0.0289081	up	0.42151	0.360565	0.0609451	2425	chr1:189241593-189267908:+	chr1	+	189241593	189267908	acyl-CoA synthetase medium-chain family member 5 [Source:RGD Symbol;Acc:1309578]	ASRN6AP1B10647717711	protein_coding	ACTGCTCCATACAAGTACCCCAGGAAGGTGGCTTTTATTTCGGAACTGCCAAAGACGGTT
ENSRNOT00000089988	protein_coding	Adipoq	1.5026	0.029558	up	0.257082	0.205775	0.0513066	1876	chr11:81330293-81334120:-	chr11	-	81330293	81334120	adiponectin, C1Q and collagen domain containing [Source:RGD Symbol;Acc:628748]	ASRN6AP1B10092687911	protein_coding	CTCCATCTGGAGGCTTCCTTCTCTACCATGATACCAACTGACTGCCACTAATTCAGAGCA
ENSRNOT00000082880	protein_coding	RT1-S2	1.9132	0.0205611	up	0.419722	0.373918	0.0458037	485	chr20:3156170-3157088:+	chr20	+	3156170	3157088	RT1 class Ib, locus S2 [Source:RGD Symbol;Acc:1595920]	ASRN6AP1B10029987511	protein_coding	TGCTCCAGCTCAAAGCAGCAACAATGTCCACCGGTCTGACTTGTCTCTGGAGGCTTGAAA
ENSRNOT00000082618	protein_coding	Fancd2	1.60138	0.0279448	up	0.30485	0.286769	0.0180805	4362	chr4:145489869-145551479:+	chr4	+	145489869	145551479	Fanconi anemia, complementation group D2 [Source:RGD Symbol;Acc:1303172]	ASRN6AP1B10493028411	protein_coding	TGCACCGTTTGCTGCTTCCTTCAGCTGGGCAAAAGCTAGAGAATAGACTCACTCCTTCCT
NM_001033882	protein_coding	Cxcl12	1.56875	0.0185463	up	0.138616	0.0938731	0.0447428	2850	chr4:149261044-149273891:+	chr4	+	149261044	149273891		ASRN6AP1B10963887211	protein_coding	ACCTGGACAAAGCCTTAAACAAGAGGCTCAAGATGTGAGAGGTGTGAGTCAGACGCCTGA
ENSRNOT00000068065	protein_coding	Fam43b	1.83302	0.0399153	up	0.477198	0.34209	0.135107	993	chr5:156810658-156811650:-	chr5	-	156810658	156811650	family with sequence similarity 43, member B [Source:RGD Symbol;Acc:1560959]	ASRN6AP1B10001761311	protein_coding	GAGCTTAACAAGGAGGACCCCACCTACACTGTGTGGTACCTGGGCAACGCCGTCACCCTG
ENSRNOT00000036966	protein_coding	RT1-DOa	1.9433	0.00217431	up	0.206386	0.147145	0.0592412	1180	chr20:3889370-3892360:+	chr20	+	3889370	3892360	RT1 class II, locus DOa [Source:RGD Symbol;Acc:3477]	ASRN6AP1B10459100411	protein_coding	ACAAACGTTGTTAAAGCCACCCAACCCGGCAATGGTCCTCTTTGTGGAGCTGGTCCAGGT
ENSRNOT00000036793	protein_coding	AABR07073134.1	2.02085	0.00537382	up	0.153217	0.0670509	0.0861661	1009	chr5:126086876-126096068:-	chr5	-	126086876	126096068		ASRN6AP1B10003852011	protein_coding	CAGGCTGTGAAAATGTTCCCTAACCAGAGAGCTTTGCTTGGGGCCTCCACCAATACTGGT
ENSRNOT00000091204	protein_coding	Fam219b	1.50055	0.0206577	up	0.401986	0.307161	0.094825	2887	chr8:62317294-62322883:+	chr8	+	62317294	62322883	family with sequence similarity 219, member B [Source:RGD Symbol;Acc:1310727]	ASRN6AP1B10303902711	protein_coding	AATCCAGATACTCCTCCGGGTATTCCTCTGCAGAGCAGGTGAACCAGGACGTGAGCCGGC
ENSRNOT00000079580	protein_coding	Dnaaf1	1.86582	0.00740209	up	0.16467	0.166125	-0.00145436	2321	chr19:52217984-52245914:+	chr19	+	52217984	52245914	dynein, axonemal, assembly factor 1 [Source:RGD Symbol;Acc:1310542]	ASRN6AP1B10022674611	protein_coding	GGCTCACACACTCACAGTAGAACAGAAATTAATGAGACCAAGGAAACATGTGTGGGTCCT
ENSRNOT00000067898	protein_coding	Smim13	1.6893	0.0255192	up	0.729429	0.579574	0.149855	267	chr17:21339059-21353134:-	chr17	-	21339059	21353134	small integral membrane protein 13 [Source:RGD Symbol;Acc:1591023]	ASRN6AP1B10001761211	protein_coding	AGACACAGGATCCCAGGAAGGAGATAATGAGCAGCCTTCAGGGTCTGAAGCAGAAGAAGA
ENSRNOT00000015055	protein_coding	Fam167a	1.82723	0.00510757	up	0.981028	0.988542	-0.00751359	4023	chr15:46613810-46643772:+	chr15	+	46613810	46643772	family with sequence similarity 167, member A [Source:RGD Symbol;Acc:1561302]	ASRN6AP1B10008070011	protein_coding	CCCTGTAGCAATACCAAGTGCTATTACATAATCAATGGACAATTTACAGTTTTATTTTTA
ENSRNOT00000078938	protein_coding	Cpg1	1.69581	0.0347971	up	0.141947	0.0902638	0.0516828	4218	chr6:123034304-123046297:+	chr6	+	123034304	123046297	candidate plasticity gene 1 [Source:RGD Symbol;Acc:631343]	ASRN6AP1B10117641711	protein_coding	TGAACTTTGACACCAGGGAAGAGAGATGTCCAGGGGCTACCATAGTAAGAAGCCACAGGC
ENSRNOT00000043382	protein_coding	Foxr2	1.86806	0.0294466	up	0.126963	0.0573837	0.0695792	909	chrX:19144501-19145409:-	chrX	-	19144501	19145409	forkhead box R2 [Source:RGD Symbol;Acc:1564437]	ASRN6AP1B10006052111	protein_coding	GAGAGCATCAAACAGAGCATGCGCCAACCAGAACTGATAGACCTCCTCTTTCATCTTTAA
ENSRNOT00000068389	protein_coding	Crispld2	1.87186	0.0011243	up	0.729693	0.614247	0.115446	4144	chr19:52647070-52705131:+	chr19	+	52647070	52705131	cysteine-rich secretory protein LCCL domain containing 2 [Source:RGD Symbol;Acc:620860]	ASRN6AP1B10007055911	protein_coding	CTGGTTGTTGCTATGGTTTCAATAAAATGGATTTGATTTCTAACACAGCCCGGTGGTGTG
ENSRNOT00000083713	protein_coding	Egf	2.19679	0.0328382	up	0.433401	0.288141	0.14526	3297	chr2:68821004-68895535:+	chr2	+	68821004	68895535	epidermal growth factor [Source:RGD Symbol;Acc:2542]	ASRN6AP1B10491511011	protein_coding	GCAGTAAACGGCCACTATCAGAGAGCTCAAAGAAGCCTTCCGAAGAGTCAAGCAGCAACG
ENSRNOT00000076098	protein_coding	Fam174b	1.80212	0.0181431	up	0.24765	0.192921	0.0547285	1431	chr1:135083975-135135145:+	chr1	+	135083975	135135145	family with sequence similarity 174, member B [Source:RGD Symbol;Acc:1596692]	ASRN6AP1B10450239311	protein_coding	TGCAGTATTTGACATCAGATACAGGTAAAACTTCCCTGGCTTATTGGCATCCTGTGGGGA
ENSRNOT00000011887	protein_coding	Tssk3	1.52799	0.00235655	up	0.263651	0.286262	-0.0226112	1112	chr5:147690239-147691997:-	chr5	-	147690239	147691997	testis-specific serine kinase 3 [Source:RGD Symbol;Acc:1359231]	ASRN6AP1B10003697111	protein_coding	ACGGAAACCCGCTTCTAACATGGTGATCTATACTTTACCCTTTAAGCTCACTTATCCCAC
ENSRNOT00000083829	protein_coding	AABR07027750.1	1.65005	0.00935327	up	0.0718269	0.0552428	0.0165841	1401	chr17:43477600-43504604:-	chr17	-	43477600	43504604		ASRN6AP1B10301372711	protein_coding	TATTCTTTTTATTCTTGTGCATTGAGGATTGGAGAAAGTGTTGTTCTCTCTTCTCTCTCT
ENSRNOT00000001138	protein_coding	Aif1	1.71277	0.00393329	up	0.919684	0.887	0.0326842	744	chr20:5161333-5166252:-	chr20	-	5161333	5166252	allograft inflammatory factor 1 [Source:RGD Symbol;Acc:61924]	ASRN6AP1B10601888311	protein_coding	AGTTGTGAGCCAGAGTCAAACTAAATAAATAATGCTCCCTAGTGCAAGTCAGCTCTGCGT
ENSRNOT00000082095	protein_coding	Tarm1	1.55205	0.0465569	up	0.0782716	0.0454602	0.0328113	867	chr1:64241865-64254564:+	chr1	+	64241865	64254564	T cell-interacting, activating receptor on myeloid cells 1 [Source:RGD Symbol;Acc:1564272]	ASRN6AP1B10007927011	protein_coding	ATCCGGATCGGTGTGGCTGCTGTAATCATACTGATAGTAGGAGGCTTTCTGGTCGAAGCC
ENSRNOT00000076842	protein_coding	AABR07006860.1	1.51376	0.046579	up	0.420442	0.374394	0.046048	4877	chr1:260732485-260807926:+	chr1	+	260732485	260807926		ASRN6AP1B10166983811	protein_coding	TTTCGGCAAGAACTGGACTCGTGGCGCCACAAGCTCATCCACTGTGTAGGTCCCGTTTCC
ENSRNOT00000014600	protein_coding	Ube3d	1.64384	0.00611825	up	0.244468	0.211478	0.0329907	1850	chr8:93948767-94120458:-	chr8	-	93948767	94120458	ubiquitin protein ligase E3D [Source:RGD Symbol;Acc:1306773]	ASRN6AP1B10555966111	protein_coding	AGCTGATGTGGAAACTCAGCAGGTGGCCTTTTTGAAGATGTAACTGTGGAAGCTGCAGCT
ENSRNOT00000029171	protein_coding	Olr288	1.72714	0.0109132	up	0.320031	0.297734	0.0222969	957	chr1:212678646-212679602:-	chr1	-	212678646	212679602	olfactory receptor 288 [Source:RGD Symbol;Acc:1333358]	ASRN6AP1B10004936911	protein_coding	CTACACAGTGCTCACACCCCTAATTAATCCCATCATCTACTGCCTTCGGAACCAGGAGGT
ENSRNOT00000083834	protein_coding	AC136025.1	1.94092	0.0013657	up	0.119173	0.08386	0.0353132	318	chr7:59462456-59463640:+	chr7	+	59462456	59463640		ASRN6AP1B10000357411	protein_coding	TCCATAAGCTTGTTTTCCTCAGAAACTTTCTAGAATTCCATCTCCTGGTTCCTGGGCAAC
NM_001191712	protein_coding	Chi3l3	2.01555	0.00866965	up	0.247096	0.190557	0.0565397	1185	chr2:208900120-208935602:+	chr2	+	208900120	208935602		ASRN6AP1B10327049911	protein_coding	CAAGATTAAGGCTCAGTGGCTCAAGGACAACAAATTAGGAGGTGCAATGGTCTGGCCCCT
ENSRNOT00000055455	protein_coding	Rad21l1	1.5267	0.0173933	up	0.262045	0.122992	0.139052	1662	chr3:147163838-147188929:-	chr3	-	147163838	147188929	RAD21 cohesin complex component like 1 [Source:RGD Symbol;Acc:1587557]	ASRN6AP1B10006017511	protein_coding	CAGAGCGCTCCCTATGCAGATGTTATAGCTACAGTGGGACCAATGTTCCATAAGCTATGA
NM_001135992	protein_coding	Fcgr2a	1.89116	0.018883	up	0.312255	0.34782	-0.0355655	1427	chr13:91168977-91179373:-	chr13	-	91168977	91179373		ASRN6AP1B10195632211	protein_coding	GCTGCAGGAGAGAAATCATCCAGCAATTTCATCTCCTAGACCTCATCAGACTCTGACCCA
ENSRNOT00000016389	protein_coding	Alkbh1	1.51623	0.0276933	up	0.278711	0.236553	0.0421582	4111	chr6:111456187-111477090:-	chr6	-	111456187	111477090	alkB homolog 1, histone H2A dioxygenase [Source:RGD Symbol;Acc:1308327]	ASRN6AP1B10315573711	protein_coding	GGGACAGTAAGAAATACTCAGCAGATCATTATACACCTTTCCCTTCTGACCTGGCTTTCC
ENSRNOT00000024000	protein_coding	Aldh1a1	1.51906	0.0217997	up	0.878841	0.855964	0.0228768	2205	chr1:238222521-238264330:+	chr1	+	238222521	238264330	aldehyde dehydrogenase 1 family, member A1 [Source:RGD Symbol;Acc:2087]	ASRN6AP1B10001648011	protein_coding	TGCCCAGCTGTAATTAGAATGCAAAGCTAATAAAGGGACCCTTGCATGATTTTGTTGGTC
ENSRNOT00000093581	protein_coding	Intu	1.67935	0.006338	up	0.248423	0.20904	0.0393823	1576	chr2:127489771-127521876:+	chr2	+	127489771	127521876	Protein inturned [Source:UniProtKB/Swiss-Prot;Acc:Q059U7]	ASRN6AP1B10341760511	protein_coding	ACATGATGAAATTGACCTCCGGTCCTGAGAATACACTCTTCCACTATGTTGCCTTAGAAA
ENSRNOT00000016431	protein_coding	Bpifb2	1.60163	0.0265387	up	0.276392	0.150907	0.125485	2072	chr3:149358881-149377867:+	chr3	+	149358881	149377867	BPI fold containing family B, member 2 [Source:RGD Symbol;Acc:1310866]	ASRN6AP1B10008451811	protein_coding	ACTGGATGTAAGCTGTGCAGACCTGCTTCCCTCAGCATTAAATGTCTTCTCTTGAGCTGC
NM_021776	protein_coding	Ecel1	1.68833	0.0434448	up	0.345855	0.333009	0.012846	7798	chr9:94238568-94250809:-	chr9	-	94238568	94250809		ASRN6AP1B10003082311	protein_coding	CACAGATTCCCCAGCTCAAGTCACATTTCTGCCAGACGGTGTATTCAGGTGAAGCAGAAA
ENSRNOT00000076741	protein_coding	Ift88	1.67445	0.0257355	up	0.414861	0.425917	-0.0110561	421	chr15:37691374-37708779:+	chr15	+	37691374	37708779	intraflagellar transport 88 [Source:RGD Symbol;Acc:1309717]	ASRN6AP1B10447174711	protein_coding	ACCAGTCATGGCAGAAGACCTCCATCCAAGACATCCCTGACATCATCAATGGGAAGGCCG
ENSRNOT00000072022	protein_coding	AABR07043701.1	1.5856	0.0436122	up	0.88149	0.853314	0.028176	651	chr19:36152983-36157924:-	chr19	-	36152983	36157924		ASRN6AP1B10005747011	protein_coding	GCATCATCTGAAACTGAATTATTGGTCTCAGAAAGTGCAAGAGAGCTGGAATTGGACACA
NM_001034014	protein_coding	Asic2	1.50187	0.0381691	up	0.204353	0.154805	0.0495484	2565	chr10:68247800-69347223:-	chr10	-	68247800	69347223		ASRN6AP1A10021149211	protein_coding	AGGGGCAGGAGTGTGGGCATCAAGACTTCACCACAGTGTTTACAAAATACGGGAAGTGTT
ENSRNOT00000043666	protein_coding	AABR07038029.1	2.37566	0.0114409	up	0.216525	0.0815388	0.134986	1912	chrX:37643169-37705263:-	chrX	-	37643169	37705263		ASRN6AP1B10000594711	protein_coding	CTGATTTTGGAACCTCTAAACGCCTCGCAGGAATTAACCCATGCACCGAGACATTTACAG
ENSRNOT00000021258	protein_coding	Pja2	1.57981	0.0445946	up	0.674922	0.440763	0.234159	1938	chr9:112000590-112027155:-	chr9	-	112000590	112027155	praja ring finger ubiquitin ligase 2 [Source:RGD Symbol;Acc:620273]	ASRN6AP1B10049674211	protein_coding	CCAGCTCTTTGACAAAGACGAAGACAGAGAACAGACGTCCTTGGAGGAGGGGGAGATTCC
ENSRNOT00000082310	protein_coding	Gabrb3	1.88268	0.0192651	up	0.455618	0.390995	0.0646232	131	chr1:113033098-113033228:+	chr1	+	113033098	113033228	gamma-aminobutyric acid type A receptor beta 3 subunit [Source:RGD Symbol;Acc:2651]	ASRN6AP1B10009799611	protein_coding	CCTGCTACTGCCAATCTGGCTTTCCTGGACCCTGGGGATCCGAGGATCTGAGTCCAGCAG
ENSRNOT00000025019	protein_coding	Cx3cr1	1.91791	0.0331561	up	0.95882	0.918394	0.0404263	1326	chr8:128740756-128754514:-	chr8	-	128740756	128754514	C-X3-C motif chemokine receptor 1 [Source:RGD Symbol;Acc:620137]	ASRN6AP1B10006711911	protein_coding	CCTGCATTTTATGTGCAAGAAATACGGACCAGGTACCTGCAAATCAATCCCACAGTGTTT
ENSRNOT00000056434	protein_coding	RGD1560925	3.67946	0.00501227	up	0.305119	0.24489	0.0602292	459	chr9:105531195-105545854:-	chr9	-	105531195	105545854	similar to 2610034M16Rik protein [Source:RGD Symbol;Acc:1560925]	ASRN6AP1B10153681111	protein_coding	AACGATAGAGATCCTTGCGCTACACCTGCAGAACCATGTCTGGGAAGATGTCACAGCGCA
ENSRNOT00000085304	protein_coding	Taok2	1.88544	0.0201297	up	0.903279	0.669126	0.234154	3168	chr1:198302506-198316882:-	chr1	-	198302506	198316882	TAO kinase 2 [Source:RGD Symbol;Acc:621590]	ASRN6AP1B10003805711	protein_coding	AGGAACTGGAGCTCCTTAATGCTTACCAGAGCAAGATCAAGATCCGTACAGAGAGCCAGC
ENSRNOT00000026156	protein_coding	P2rx5	1.54872	0.0179104	up	0.380513	0.37947	0.001043	2528	chr10:59725398-59737126:+	chr10	+	59725398	59737126	purinergic receptor P2X 5 [Source:RGD Symbol;Acc:620256]	ASRN6AP1B10004159611	protein_coding	CTGCTCCAGCCACTACCCAAAGCCTAGAGTAGCTCTGGAAAACTGACTTGCCCAGGTCAG
ENSRNOT00000023853	protein_coding	Ctcf	1.72174	0.0296664	up	0.404023	0.314434	0.0895886	3915	chr19:37600148-37649673:+	chr19	+	37600148	37649673	CCCTC-binding factor [Source:RGD Symbol;Acc:621344]	ASRN6AP1B10010522811	protein_coding	GAGCTGCTTCTTTGGCGGCAGCGGCGACAGCAGTAGCCAGTGCAGGCACGCGGAGCTGGC
ENSRNOT00000004517	protein_coding	Cby3	4.82305	0.0276918	up	0.163743	0.085023	0.0787199	2096	chr10:35857797-35860987:+	chr10	+	35857797	35860987	3 [Source:UniProtKB/Swiss-Prot;Acc:Q9CVN6]	ASRN6AP1B10005475411	protein_coding	AATACACACACATACATAGGAGCTCCAAACCAACCAACTGAAAATAATAAGAATAATAAT
ENSRNOT00000082536	protein_coding	Atp6v1g2	1.84334	0.0177962	up	0.30315	0.177015	0.126135	901	chr20:4822292-4823475:-	chr20	-	4822292	4823475	ATPase H+ transporting V1 subunit G2 [Source:RGD Symbol;Acc:1303186]	ASRN6AP1B10333783911	protein_coding	CAGGAGTTCCAGAGCAAGCAGCAGGCGGTGAGTTGTGGAGAGAGCAGGGATGGACTCACC
ENSRNOT00000014360	protein_coding	Helt	2.07706	0.013852	up	0.284613	0.292318	-0.00770479	723	chr16:49185560-49187293:+	chr16	+	49185560	49187293	helt bHLH transcription factor [Source:RGD Symbol;Acc:1564073]	ASRN6AP1B10001212111	protein_coding	CATTACCTAAATCTGATCGGCCATGGCCACCCCAACACCCTCAACCTGCACACGCCCCAG
ENSRNOT00000049375	protein_coding	Bhlhb9	1.55523	0.0167723	up	0.860234	0.740118	0.120116	2701	chrX:106390759-106393459:+	chrX	+	106390759	106393459	basic helix-loop-helix family member B9 [Source:RGD Symbol;Acc:1303224]	ASRN6AP1B10005476311	protein_coding	CTGTCACCTCAAAGAAGAAAAAGGTAAGCATGAAAAGAATATATTTTTATTATCAGTTGC
ENSRNOT00000018858	protein_coding	Crx	1.94431	0.0011332	up	0.231494	0.144553	0.086942	900	chr1:77745288-77750960:-	chr1	-	77745288	77750960	cone-rod homeobox [Source:RGD Symbol;Acc:620511]	ASRN6AP1B10000147811	protein_coding	AATCCCATGGACCCTCTGGACTACAAAGATCAGAGTGCCTGGAAGTTTCAGATCTTGTAG
ENSRNOT00000039335	protein_coding	Igtp	1.74844	0.0183139	up	0.348063	0.304116	0.0439471	4164	chr10:43613931-43653390:+	chr10	+	43613931	43653390	interferon gamma induced GTPase [Source:RGD Symbol;Acc:1306896]	ASRN6AP1B10136395811	protein_coding	GTTCTGGACCCCAGCCGGCAAGACGGTGAAGTCTACATCCAGGGTTGCTCCATTGCTCAC
ENSRNOT00000090067	protein_coding	AC128154.1	1.93468	0.0302963	up	0.687305	0.557704	0.1296	351	chr10:46483843-46497623:-	chr10	-	46483843	46497623		ASRN6AP1B10002884811	protein_coding	GACTGCAATGTTCTGCTGAGACAACCAAGAATTTCTCCAGACATGACTCAAACATCCCCC
ENSRNOT00000078799	protein_coding	Magi2	1.59716	0.0246515	up	0.495728	0.462402	0.0333259	3246	chr4:11044326-11497531:-	chr4	-	11044326	11497531	membrane associated guanylate kinase, WW and PDZ domain containing 2 [Source:RGD Symbol;Acc:621855]	ASRN6AP1B10849498911	protein_coding	TTTATGAAAGTAGGCAACAAGTGCCACCCAGGACCAGTTTTCGAATGGATTCCTCTGGCA
NM_001271061	protein_coding	Mx1	1.56523	0.0187137	up	0.545705	0.527042	0.018663	3172	chr11:37891150-37914983:-	chr11	-	37891150	37914983		ASRN6AP1B10880942511	protein_coding	ACACTCAGTCACCAACCCAGGAGCTTGCCTGACCCCAGTGGCAAGGCTTCCAGATTCTTC
ENSRNOT00000010832	protein_coding	Odf3l2	1.58297	0.0408806	up	0.471037	0.418909	0.0521282	834	chr7:12941994-12946981:+	chr7	+	12941994	12946981	outer dense fiber of sperm tails 3-like 2 [Source:RGD Symbol;Acc:1310260]	ASRN6AP1B10004805911	protein_coding	TGGGGGTCACAGATCTTTATCAAGCCTAGCAGTCCCAGCTACACAGTTGTGGGCCGCACA
NM_001305139	protein_coding	Synpo2l	1.61658	0.0138122	up	0.948602	0.855178	0.0934241	3766	chr15:4068492-4074151:+	chr15	+	4068492	4074151		ASRN6AP1B10008040511	protein_coding	TGCAATATTGGGTGTCACAATTCTTTGGTTTGTGCACAAGAATAAACGTATGCTCACAAC
ENSRNOT00000021455	protein_coding	Slc1a5	1.74045	0.0262433	up	0.269575	0.154045	0.11553	2693	chr1:78710539-78724794:+	chr1	+	78710539	78724794	solute carrier family 1 member 5 [Source:RGD Symbol;Acc:708512]	ASRN6AP1B10318656611	protein_coding	CCATGTGGTGCCTGTCCACAGAGGAGCAATGCAACCATGGACCAGCCTCACTGTGAGATG
ENSRNOT00000037132	protein_coding	Psgb1	1.62824	0.0432667	up	0.2671	0.184634	0.082466	1606	chr1:79181855-79190738:+	chr1	+	79181855	79190738	pregnancy-specific beta 1-glycoprotein [Source:RGD Symbol;Acc:727932]	ASRN6AP1B10006403011	protein_coding	TGAATGAGAGCCCCTTCCTCACTTCCTACAATAGGGTGGAATAAAACAAGGAAGAGAATT
ENSRNOT00000051687	protein_coding	Trpv5	1.56606	0.0170638	up	0.1824	0.121263	0.0611371	2025	chr4:70950211-70973842:-	chr4	-	70950211	70973842	transient receptor potential cation channel, subfamily V, member 5 [Source:RGD Symbol;Acc:620636]	ASRN6AP1B10683852311	protein_coding	AGCTGGCTGGGGTGGAAGGCAACACTGTGGCTCGTCAGATTCTAGAACAAACCCCTGTGA
ENSRNOT00000089495	protein_coding	Sowaha	1.58168	0.00496569	up	0.266869	0.198465	0.068404	1659	chr10:38836614-38838272:-	chr10	-	38836614	38838272	sosondowah ankyrin repeat domain family member A [Source:RGD Symbol;Acc:1564616]	ASRN6AP1B10002180911	protein_coding	CCATCCTTCACTGAAATCTCTCGTCGACCCACTCCAGGACCTTTGGCTGGTTTAGTGCCA
ENSRNOT00000055735	protein_coding	Agl	2.60269	0.0101505	up	0.302278	0.393084	-0.0908057	7567	chr2:219788234-219842986:-	chr2	-	219788234	219842986	amylo-alpha-1, 6-glucosidase, 4-alpha-glucanotransferase [Source:RGD Symbol;Acc:1306376]	ASRN6AP1B10006323911	protein_coding	ACTTAACCCTCCATACACCAGTACCGGGAAGTCAGGGAATCAGGGTAGTTAGCTTTTGCT
ENSRNOT00000065774	protein_coding	tGap1	1.68903	0.0308151	up	0.587077	0.525863	0.0612145	3075	chr2:92573004-92625928:+	chr2	+	92573004	92625928	GTPase activating protein testicular GAP1 [Source:RGD Symbol;Acc:1359558]	ASRN6AP1B10027619211	protein_coding	ACCTGAAAATTCACATTGGAGCCTCAGGCAAACTTTATCCTTCTAAAGCATCTCATCTGT
ENSRNOT00000086915	protein_coding	Ache	2.11536	0.0118755	up	0.519079	0.747919	-0.22884	2825	chr12:22473963-22478753:-	chr12	-	22473963	22478753	acetylcholinesterase [Source:RGD Symbol;Acc:69313]	ASRN6AP1B10651824111	protein_coding	GCTAAATGCCCAACCCTAGAATTTTTATTTTAAAATAGGATCTCACTATGTAGCACTGGC
ENSRNOT00000008435	protein_coding	Olr698	2.25039	0.025558	up	0.217204	0.13827	0.0789345	921	chr3:78234647-78235760:-	chr3	-	78234647	78235760	olfactory receptor 698 [Source:RGD Symbol;Acc:1332822]	ASRN6AP1B10005507011	protein_coding	GTTGAACCCCTTAATCTACACCCTGAGGAATGCAGAAATGAAAAATGCCATGAGGAGACT
ENSRNOT00000027564	protein_coding	Samd11	1.76742	0.0244768	up	0.165569	0.0802816	0.0852878	1665	chr5:173672810-173680290:-	chr5	-	173672810	173680290	sterile alpha motif domain containing 11 [Source:RGD Symbol;Acc:1310271]	ASRN6AP1B10697868011	protein_coding	AAAGGGAGGCAGAGACTTTGCTGCTCCCAGAGCTGGAGTCCACAATGGCCCCTGAGGACC
ENSRNOT00000014273	protein_coding	Plau	1.98918	0.0170552	up	0.242951	0.115064	0.127887	1875	chr15:3644769-3650819:-	chr15	-	3644769	3650819	plasminogen activator, urokinase [Source:RGD Symbol;Acc:3343]	ASRN6AP1B10729658511	protein_coding	ATGATTTCCCAATTAAAAAAAGTGAAGCAGACATAGTCGCTGGTCACGGGTCCCATGCCC
ENSRNOT00000076044	protein_coding	Prdm16	1.8051	0.044902	up	0.468013	0.535495	-0.0674826	3383	chr5:171666955-171710312:-	chr5	-	171666955	171710312	PR/SET domain 16 [Source:RGD Symbol;Acc:2324431]	ASRN6AP1B10779279611	protein_coding	ACAGGCAGGCTAAGAACCAGAGCTCACTGGATGCTTGGTTGAACATCACGGGACCCTCGT
ENSRNOT00000084867	protein_coding	Kng1	2.19872	0.00206194	up	0.208693	0.080098	0.128595	1646	chr11:81421676-81444621:-	chr11	-	81421676	81444621	kininogen 1 [Source:RGD Symbol;Acc:1359376]	ASRN6AP1B10110432011	protein_coding	CAAGCGCTAGACATGATGATTTCTAGGCCTCCAGGATTTTCACCTTTCCGGCTGGTGCAA
ENSRNOT00000044008	protein_coding	Sec16b	2.01856	0.0313823	up	0.436082	0.308019	0.128063	4356	chr13:75175254-75216941:+	chr13	+	75175254	75216941	SEC16 homolog B, endoplasmic reticulum export factor [Source:RGD Symbol;Acc:621658]	ASRN6AP1B10175396411	protein_coding	GCAGGTCCCTAGAGCAACGCTGAAGGAAGGTGGAGAGTCAGCAAAGCAGGAAATTAAATA
ENSRNOT00000077986	protein_coding	Rbak	1.71168	0.00268223	up	0.107132	0.0540532	0.0530787	3536	chr12:13428685-13442286:+	chr12	+	13428685	13442286	RB-associated KRAB zinc finger [Source:RGD Symbol;Acc:1562875]	ASRN6AP1B10118218211	protein_coding	AGGAGCAAAAGATGAGCATATCAAAGGGCCCACTGTCATTCAAGGATGTGGCTGTGGCCT
ENSRNOT00000021926	protein_coding	Il10ra	1.6088	0.0128327	up	0.248099	0.177798	0.0703008	1992	chr8:49560035-49573742:-	chr8	-	49560035	49573742	interleukin 10 receptor subunit alpha [Source:RGD Symbol;Acc:620138]	ASRN6AP1B10006323111	protein_coding	AAAAGGCCTTCCTGCTGTGCAAGTGTCCGGTACATGAGAGGTTGTGGCTAGTCTGCTGTA
ENSRNOT00000016038	protein_coding	Zdbf2	1.74477	0.0263133	up	0.311646	0.331009	-0.0193626	10841	chr9:70059683-70089778:+	chr9	+	70059683	70089778	zinc finger, DBF-type containing 2 [Source:RGD Symbol;Acc:1560005]	ASRN6AP1B10000592811	protein_coding	TCTAGTTTGTCTTAGTCATCTTCTCTGTTTACTTCATATAAGTAGTACCTTTGTTAGTCA
ENSRNOT00000054742	protein_coding	Cyp2c6v1	2.90633	0.0103639	up	0.188762	0.123307	0.0654551	1627	chr1:147713892-147814395:+	chr1	+	147713892	147814395	cytochrome P450, family 2, subfamily C, polypeptide 6, variant 1 [Source:RGD Symbol;Acc:619934]	ASRN6AP1B10322764411	protein_coding	ACTACCTAATACCCATGGGAACAACAATAATAACATCACTCTCATCAGTGCTGCATGACA
ENSRNOT00000033700	protein_coding	Amer3	1.57344	0.0215903	up	0.236061	0.189159	0.0469023	2355	chr9:41096835-41099189:+	chr9	+	41096835	41099189	APC membrane recruitment protein 3 [Source:RGD Symbol;Acc:1560420]	ASRN6AP1B10002415311	protein_coding	TGACCTCTTCCTAGACCTGAACCAACTCACCTTGGAACCCTCCAGGCTAGGTACCCAAGC
ENSRNOT00000019971	protein_coding	Gabrg3	1.63931	0.0211467	up	0.183279	0.1179	0.0653782	1248	chr1:112158530-112436794:-	chr1	-	112158530	112436794	gamma-aminobutyric acid type A receptor gamma 3 subunit [Source:RGD Symbol;Acc:621735]	ASRN6AP1B10559400911	protein_coding	AGCCTTCAAGCACCCTCTAATTATTCTCTCCTGGATATGAGACCCCCACCACCCGTGATG
ENSRNOT00000007773	protein_coding	Them6	1.81049	0.0316435	up	0.947368	0.933192	0.0141752	1542	chr7:115956276-115959453:+	chr7	+	115956276	115959453	thioesterase superfamily member 6 [Source:RGD Symbol;Acc:1359378]	ASRN6AP1B10000795611	protein_coding	GGAAAGCTGCAATCCGTTTTATTTAAAGAAAGCACAAGATTAAAAAGAGTTTTCAAGGCA
ENSRNOT00000031564	protein_coding	LOC500594	1.75065	0.0280807	up	0.301998	0.240575	0.0614235	876	chr5:169632527-169637356:+	chr5	+	169632527	169637356	LRRGT00162 [Source:RGD Symbol;Acc:1565070]	ASRN6AP1B10006016511	protein_coding	TAACAATCACCTACATGCTAAACCCCACGCCCAACGCCGGCAACCACAACCGCAGTCCTC
ENSRNOT00000004342	protein_coding	B3galt2	1.82121	0.00476506	up	0.893177	0.718222	0.174955	4463	chr13:60435946-60444957:+	chr13	+	60435946	60444957	Beta-1,3-galactosyltransferase 2 [Source:RGD Symbol;Acc:1586615]	ASRN6AP1B10001859011	protein_coding	TCAGAAGGAAAATGCAAATGTCAGTATTTACATTAGTTTGGAATAAAATCAGAGGTAATG
ENSRNOT00000006897	protein_coding	Vstm2a	1.54863	0.0396545	up	0.717459	0.665284	0.0521756	705	chr14:99529284-99554309:+	chr14	+	99529284	99554309	V-set and transmembrane domain containing 2A [Source:RGD Symbol;Acc:1596197]	ASRN6AP1B10309500911	protein_coding	AGCCCTCAAGCGGTAGCCAAAATCCCCAAGCAAAGTCCACAATCAGGTGCGAGGATAGCT
ENSRNOT00000031207	protein_coding	Snx22	1.7946	0.00847717	up	0.485181	0.419753	0.065428	840	chr8:71725774-71728654:-	chr8	-	71725774	71728654	sorting nexin 22 [Source:RGD Symbol;Acc:1305042]	ASRN6AP1B10665247911	protein_coding	AGACTCCAAGGCCAGCAGCTGGAGCACCCTGGGGGAATTCCTGCCTAGTGACACCAGGCA
ENSRNOT00000020015	protein_coding	Aldh8a1	1.88527	0.00220068	up	0.260493	0.240515	0.0199779	2697	chr1:16910069-16930481:+	chr1	+	16910069	16930481	aldehyde dehydrogenase 8 family, member A1 [Source:RGD Symbol;Acc:1590218]	ASRN6AP1B10002686011	protein_coding	ATCATTCTCCTTTTCCTCATTCTCTTGGAAGTACAGACTTTTTAACTAATAAAAGTATGT
ENSRNOT00000080387	protein_coding	Nwd1	1.53495	0.030703	up	0.383662	0.367279	0.0163827	4668	chr16:18877257-18937562:-	chr16	-	18877257	18937562	NACHT domain- and WD repeat-containing protein 1 [Source:UniProtKB/Swiss-Prot;Acc:A6H603]	ASRN6AP1B10006850811	protein_coding	GCCGTAGAGGGAAAGGAATCAAAATCAAATAAACACTCACAGGTCTGCCTCATACTCTGA
ENSRNOT00000016354	protein_coding	Il22ra2	1.73546	0.0060721	up	0.0897315	0.0725272	0.0172042	2505	chr1:15093599-15106954:+	chr1	+	15093599	15106954	interleukin 22 receptor subunit alpha 2 [Source:RGD Symbol;Acc:1303169]	ASRN6AP1B10002664611	protein_coding	CATTCTTGATCATGTTAACAACATACTGTCTCTGTACTTCAATAAATCTTACTTTGTACT
ENSRNOT00000018438	protein_coding	Ankrd55	1.51325	0.0443248	up	0.481614	0.573386	-0.0917721	2852	chr2:44096061-44196605:+	chr2	+	44096061	44196605	ankyrin repeat domain 55 [Source:RGD Symbol;Acc:1307735]	ASRN6AP1B10102447811	protein_coding	GAAAGGAAGGTTTAGGTACGTTTCATTTATGTTTGTGCCATGTTTGCTGCTTTGTCTGGG
ENSRNOT00000016130	protein_coding	Psip1	1.51284	0.0207115	up	0.9782	0.954804	0.0233965	2949	chr5:101555694-101588001:-	chr5	-	101555694	101588001	PC4 and SFRS1 interacting protein 1 [Source:RGD Symbol;Acc:631439]	ASRN6AP1B10180660411	protein_coding	TCAAGGGAAGAAAGGGCCAAACAAAAAGCTAGAAAAGGAACAAACAGGTACAAAGAGCCT
ENSRNOT00000093232	protein_coding	Lgals9	1.56221	0.00894745	up	0.448347	0.409572	0.0387748	716	chr10:64737052-64757515:+	chr10	+	64737052	64757515	galectin 9 [Source:RGD Symbol;Acc:3005]	ASRN6AP1B10637842011	protein_coding	CGGTCTCGGGATGCTTGCACCTGTCCTTCATCAACTTCCAGGCTCAAACTATCATCCACA
NM_001011665	protein_coding	Trim26	1.53898	0.00833406	up	0.391347	0.3891	0.00224676	3204	chr20:2203176-2224463:-	chr20	-	2203176	2224463		ASRN6AP1B10084926211	protein_coding	GACCGGTTGTCATGTCTGTCACTCAGGTACCCACGGAAGAAGTTCTGGATTGGGAAAGCC
NM_012687	protein_coding	Tbxas1	1.9687	0.024866	up	0.817506	0.792321	0.0251851	1849	chr4:66670658-66846733:+	chr4	+	66670658	66846733		ASRN6AP1B10553385511	protein_coding	CCAGGTCCTACACAAGTTCCGCTTTGAAGCTTGCCCTGAGACTCAGGTTCCACTTCAGCT
ENSRNOT00000072856	protein_coding	Ifnar2	1.52502	0.0456187	up	0.826174	0.875843	-0.0496684	1783	chr11:31539016-31558851:+	chr11	+	31539016	31558851	interferon alpha and beta receptor subunit 2 [Source:RGD Symbol;Acc:1583177]	ASRN6AP1B10002483111	protein_coding	CTTCTCTATGCAGATTACCAATTCGGGCATCAGGATTGTTTACACGGGTCATAAGGTCAT
ENSRNOT00000052003	protein_coding	Cmpk2	1.58528	0.0124437	up	0.806905	0.736059	0.0708463	3840	chr6:45683234-45694822:+	chr6	+	45683234	45694822	cytidine/uridine monophosphate kinase 2 [Source:RGD Symbol;Acc:1305881]	ASRN6AP1B10006969111	protein_coding	AGTCTTAGCGCTCTCTTCATGAAACCTGCCCGTGAATAAACTTGCTCTGACTTTCCTAAC
ENSRNOT00000073913	protein_coding	Cd160	1.5547	0.00389325	up	0.0993012	0.100562	-0.00126066	420	chr2:198938940-198942732:-	chr2	-	198938940	198942732	CD160 molecule [Source:RGD Symbol;Acc:1563598]	ASRN6AP1B10574526511	protein_coding	AGCCAGAAATCTACATTCATGACCATTTTCTCTCTGTTCTTGTCACAGGTACGTATACAA
ENSRNOT00000022845	protein_coding	Grp	1.63902	0.0336187	up	0.474666	0.317232	0.157434	1271	chr18:61563053-61576818:+	chr18	+	61563053	61576818	gastrin releasing peptide [Source:RGD Symbol;Acc:621740]	ASRN6AP1B10005615211	protein_coding	TGGATTTGGGGCTCCAATCTGCTACCATTCACAATAAAAAGCTTCAGTAATCACACTGTC
NM_001134843	protein_coding	Myo1g	1.68115	0.0472137	up	0.249868	0.229067	0.0208014	3292	chr14:86781248-86796389:-	chr14	-	86781248	86796389		ASRN6AP1B10519379811	protein_coding	TTTCACGCGTCAGGGAGCTGGGCTCAACATGGGTGCCTTGGGTAGTGATGAGAAGAGCCA
ENSRNOT00000083693	protein_coding	Kcnt2	1.71619	0.0391333	up	0.451053	0.327274	0.123779	5297	chr13:57243877-57521836:+	chr13	+	57243877	57521836	potassium sodium-activated channel subfamily T member 2 [Source:RGD Symbol;Acc:735074]	ASRN6AP1B10075183211	protein_coding	CCTCTAGAGGGCAAGAAGGGCAGCAGTCACCTGAACAGTGGCAGAAGACGTATGGGAGGT
ENSRNOT00000009000	protein_coding	Cd44	1.56197	0.0104136	up	0.257384	0.264171	-0.00678641	3972	chr3:92696313-92783658:-	chr3	-	92696313	92783658	CD44 molecule (Indian blood group) [Source:RGD Symbol;Acc:2307]	ASRN6AP1B10176439911	protein_coding	GGAAGAAGGCGAAGACCATCCAACAACTTCTGTTCTGCCATCTAGCACTAAGAGTGGTGC
ENSRNOT00000077703	protein_coding	Bdnf	2.33767	0.0319669	up	0.543315	0.53185	0.011465	4151	chr3:100769839-100819210:+	chr3	+	100769839	100819210	brain-derived neurotrophic factor [Source:RGD Symbol;Acc:2202]	ASRN6AP1B10033456711	protein_coding	GGTGTAAGCCGCAAAGAAGTTCCACCAGGTGAGAAGAGTGATGACCATCCTTTTCCTTAC
ENSRNOT00000080602	protein_coding	Trnp1	1.53597	0.0362321	up	0.39183	0.280582	0.111248	678	chr5:151709200-151709877:-	chr5	-	151709200	151709877	TMF1-regulated nuclear protein 1 [Source:RGD Symbol;Acc:1582917]	ASRN6AP1B10009905211	protein_coding	CCTTCCTCATCGCCGACCTCGACTCCGACCTCCACTCAGTCACCGCAGTTACCCGAAGCG
ENSRNOT00000006796	protein_coding	Erbb3	1.97637	0.0329287	up	0.683712	0.534517	0.149195	5934	chr7:2989340-3010350:-	chr7	-	2989340	3010350	erb-b2 receptor tyrosine kinase 3 [Source:RGD Symbol;Acc:69323]	ASRN6AP1B10008373811	protein_coding	CTTGTATTTTAGGAGCTGTTCTCAACCAGTAATGAGATGGGATAGAAAGAGGATCCACCT
ENSRNOT00000078348	protein_coding	Gpt2	1.62048	0.026977	up	0.472232	0.536652	-0.0644204	2370	chr19:22590881-22626653:-	chr19	-	22590881	22626653	glutamic--pyruvic transaminase 2 [Source:RGD Symbol;Acc:1305462]	ASRN6AP1B10063580411	protein_coding	GCCACTGGGGTGCATACAGGAGAGCTGATGGTATGGAGATACAAGATGTCAGTTCTGCCA
ENSRNOT00000018179	protein_coding	Tll2	2.03606	0.0431336	up	0.364074	0.29349	0.0705841	3045	chr1:260348905-260460791:-	chr1	-	260348905	260460791	tolloid-like 2 [Source:RGD Symbol;Acc:1559756]	ASRN6AP1B10008097811	protein_coding	GGCTTTCACGCCCGATACACCAGCACCAAGTTCCAAGATGCCTTGCACATGAGGAAGTAG
ENSRNOT00000022157	protein_coding	Chst15	1.50154	0.0248033	up	0.295248	0.193145	0.102103	2724	chr1:204245645-204322544:-	chr1	-	204245645	204322544	carbohydrate sulfotransferase 15 [Source:RGD Symbol;Acc:628881]	ASRN6AP1B10372746211	protein_coding	CACCATGCACAAGGTCTTCCAGTTTCTAAACCTGGGGCCTCTAAGTGAGAAGCAAGAAGC
ENSRNOT00000082841	protein_coding	LOC108351043	1.69373	0.0136812	up	0.339862	0.290739	0.0491222	567	chr5:152466331-152469418:+	chr5	+	152466331	152469418	uncharacterized LOC108351043 [Source:RGD Symbol;Acc:11378091]	ASRN6AP1B10005414111	protein_coding	ATGTCGTCTCTGTTTAACAAAGAAGATGAGGACAAACTGCTGCCACCAGAGCCCTGTGCT
ENSRNOT00000086349	protein_coding	Scube2	1.5815	0.0155357	up	0.147686	0.161023	-0.0133375	3000	chr1:174428702-174495258:-	chr1	-	174428702	174495258	signal peptide, CUB domain and EGF like domain containing 2 [Source:RGD Symbol;Acc:1563998]	ASRN6AP1B10048535811	protein_coding	TGACTGTGGAGGCCTTTGTCAGCCGGGTGAATATTCAGCAGATGGATTTGCCCCTTGCCA
ENSRNOT00000017675	protein_coding	Akr1d1	3.26059	0.0242439	up	0.25065	0.244294	0.00635643	975	chr4:65110746-65141728:+	chr4	+	65110746	65141728	aldo-keto reductase family 1, member D1 [Source:RGD Symbol;Acc:620752]	ASRN6AP1B10876087311	protein_coding	GCATTCCGATCATCGGGCTTGGAACCTACTCAGACCCTAGACCGGTACCCGGCAAGACCT
ENSRNOT00000090256	protein_coding	Slc43a3	1.97703	0.0221688	up	0.955567	0.922689	0.0328782	2741	chr3:72329967-72351111:+	chr3	+	72329967	72351111	solute carrier family 43, member 3 [Source:RGD Symbol;Acc:1312016]	ASRN6AP1B10001087811	protein_coding	GACATATATGCAGACAAAACATCCTTACACATTGCATAAATGACTTCTTTAGGTAATAAT
ENSRNOT00000001139	protein_coding	Ncr3	2.12037	0.0376921	up	0.793095	0.630011	0.163084	938	chr20:5170215-5175773:+	chr20	+	5170215	5175773	natural cytotoxicity triggering receptor 3 [Source:RGD Symbol;Acc:727881]	ASRN6AP1B10003615311	protein_coding	CTAAATCCCAAAGATCCAGCACTCAAAGAGGCCGGCAATAAATCCTTACATTTTCTCGTA
ENSRNOT00000085921	protein_coding	Adgra1	1.50549	0.0213175	up	0.114996	0.0995306	0.0154659	1860	chr1:212181374-212211578:+	chr1	+	212181374	212211578	Adhesion G protein-coupled receptor A1 [Source:UniProtKB/Swiss-Prot;Acc:Q8C4G9]	ASRN6AP1B10007230011	protein_coding	TGAGAACACAACTCCTTCACCAGTGCCACCATGTGTCCCTGGAGGAGCTTCAGAGCAGGG
NM_001024762	protein_coding	Prim2	1.52751	0.0211494	up	0.345242	0.350209	-0.00496705	2141	chr9:38535456-38745049:+	chr9	+	38535456	38745049		ASRN6AP1B10423468711	protein_coding	AGGGGCACAGGATCCACAGGCAGGCAACAGAGTCAGGGTGTAATCAGGGTGCTGAGAAGG
ENSRNOT00000082136	protein_coding	RT1-Bb	1.60707	0.0204276	up	0.282124	0.249821	0.0323037	657	chr20:4039413-4047093:+	chr20	+	4039413	4047093	RT1 class II, locus Bb [Source:RGD Symbol;Acc:3469]	ASRN6AP1B10192139211	protein_coding	ATCGGATGTCTCTAGTTCAGCTTTCGTGTTCAAGGGCCTGTGCTACTACACCAACGGGAC
NM_001108211	protein_coding	Ankrd23	1.92944	0.0136119	up	0.264751	0.221374	0.043377	2561	chr9:43110986-43117585:-	chr9	-	43110986	43117585		ASRN6AP1B10265832111	protein_coding	CAGGGCTGGAGCAGGGACCACAGGGCAGCAAGAAACAAAGGGATCCAGATGAGGGCTAAG
ENSRNOT00000081946	protein_coding	Ly49si1	2.18435	0.00113802	up	0.596748	0.404397	0.192351	995	chr4:163823238-163890801:-	chr4	-	163823238	163890801	immunoreceptor Ly49si1 [Source:RGD Symbol;Acc:1359487]	ASRN6AP1B10493014111	protein_coding	CAGATTATCCCTTCTGAAGATAGATGAAGAGGAAGAACTGAAGTTCCTTCGGCTCCAGGT
ENSRNOT00000016642	protein_coding	Itgb7	1.50711	0.0369614	up	0.152766	0.089556	0.0632103	2692	chr7:143820900-143837780:-	chr7	-	143820900	143837780	integrin subunit beta 7 [Source:RGD Symbol;Acc:2929]	ASRN6AP1B10006649511	protein_coding	AGGATTCTTGTCTTGGAGGACAGAGGGGGCAGTAGGGCAGGGGCAGTGTCTGTTGCAAAG
ENSRNOT00000003615	protein_coding	Emp2	1.57231	0.0175464	up	0.414043	0.600381	-0.186338	3129	chr10:5433248-5467839:+	chr10	+	5433248	5467839	epithelial membrane protein 2 [Source:RGD Symbol;Acc:1359629]	ASRN6AP1B10001503411	protein_coding	AGACTAACCCGTGTTTGTCATTTGAATAAAAATTATTTTGGGTCTCTGTTTAAAGAATTC
ENSRNOT00000072663	protein_coding	Dusp15	2.19507	0.0126007	up	0.353137	0.238823	0.114314	735	chr3:148420182-148428288:-	chr3	-	148420182	148428288	dual specificity phosphatase 15 [Source:RGD Symbol;Acc:1305990]	ASRN6AP1B10473692611	protein_coding	CCTGAGGTACCCATCAAAAAGCACTTCAAAGAATGTGTCCACTTTATCCACTCTTGTCGT
NM_001198583	protein_coding	Grin3a	1.76016	0.0333656	up	0.477401	0.526117	-0.0487162	4326	chr5:64928620-65073012:-	chr5	-	64928620	65073012		ASRN6AP1B10675673411	protein_coding	CGTAGAAGAAAAGCAGCCACGTTCCAAGACAAAACGTGTGGAGAAGAGGTCCAACCTGGG
ENSRNOT00000084315	protein_coding	Olr1330	1.71994	0.0399814	up	0.0913986	0.0482946	0.043104	930	chr8:43795295-43796224:-	chr8	-	43795295	43796224	olfactory receptor 1330 [Source:RGD Symbol;Acc:1333673]	ASRN6AP1B10000331511	protein_coding	GTGTTGAATAATATTGTTACTCCTTCCCTTAATCCTTTGATATATTCCTTGAGAAACAAG
ENSRNOT00000028200	protein_coding	Chrnb2	1.60286	0.0162171	up	0.286035	0.271657	0.0143775	2198	chr2:189088570-189096785:-	chr2	-	189088570	189096785	cholinergic receptor nicotinic beta 2 subunit [Source:RGD Symbol;Acc:2350]	ASRN6AP1B10004936011	protein_coding	TCCCCACTCCACTGAAGCCTGCTTCACACCTCCGTTCACACATAGTCCTCCAGCCTGGAG
ENSRNOT00000031667	protein_coding	Cxcl11	1.98265	0.0354856	up	0.860123	0.705025	0.155097	1556	chr14:17195014-17198291:+	chr14	+	17195014	17198291	C-X-C motif chemokine ligand 11 [Source:RGD Symbol;Acc:727827]	ASRN6AP1B10000581411	protein_coding	AGTAAGCCACTATAAGTCATTAAATCATCAACAACTACATGCTTTCTGGACATTGAGATG
ENSRNOT00000088503	protein_coding	Tbccd1	1.64004	0.027647	up	0.181917	0.176491	0.00542608	2461	chr11:81757983-81794580:+	chr11	+	81757983	81794580	TBCC domain containing 1 [Source:RGD Symbol;Acc:1309604]	ASRN6AP1B10297731911	protein_coding	TCAGCTTCCAGCACTCCGTAGCGGTATGCAAAGAAGCCTGTTTGTCCTGATGTCTTCAGA
ENSRNOT00000084299	protein_coding	Pde1a	1.56886	0.0322157	up	0.405684	0.416461	-0.0107774	1524	chr3:66805395-66885085:-	chr3	-	66805395	66885085	phosphodiesterase 1A [Source:RGD Symbol;Acc:68329]	ASRN6AP1B10700287911	protein_coding	CATCAGCCACCCAGCCAAAACGTGGAAGCTGCACTACAGGTGGACCATGCTTATGGAGGA
ENSRNOT00000022424	protein_coding	Emilin3	1.56088	0.0361734	up	0.358743	0.373639	-0.0148965	2440	chr3:156901077-156905892:-	chr3	-	156901077	156905892	elastin microfibril interfacer 3 [Source:RGD Symbol;Acc:1309607]	ASRN6AP1B10004506011	protein_coding	CAAGTACCACCACAGCCATCCTGGACAACCTTGTGGCAGAAGTGAAGGCCTGGCAGAGCC
ENSRNOT00000048614	protein_coding	LOC100362109	1.90932	0.013028	up	0.267839	0.182662	0.0851772	4569	chr7:123296183-123304066:+	chr7	+	123296183	123304066	hypothetical protein LOC100362109 [Source:RGD Symbol;Acc:2318773]	ASRN6AP1B10005688511	protein_coding	TCTCACCCCGAGGAATCCTACCCAACCTAGCAATGTGGGGGCTCCATATAGAGAGGAGGC
ENSRNOT00000063828	protein_coding	Tgm3	2.16892	0.00564355	up	0.305134	0.269657	0.0354769	2671	chr3:122544788-122580905:+	chr3	+	122544788	122580905	transglutaminase 3 [Source:RGD Symbol;Acc:1561831]	ASRN6AP1B10002617811	protein_coding	CAATCCTCCAACAGCCGTTCCATCCGACTGCGTTGCCTCAGGTGGTAGAGGAGGGAGAGG
ENSRNOT00000030445	protein_coding	Map7d3	1.80224	0.0436369	up	0.715803	0.483611	0.232192	3294	chrX:159176680-159244879:-	chrX	-	159176680	159244879	MAP7 domain containing 3 [Source:RGD Symbol;Acc:1565514]	ASRN6AP1B10029044611	protein_coding	GGCCAGTGAGGAATCATACTTTGATGAGAGTGTGCAAGAACAACCTCAGAACCCAGAAAT
ENSRNOT00000044236	protein_coding	Srsf11	1.71796	0.0117976	up	0.202032	0.102555	0.0994766	2630	chr2:264837472-264864265:-	chr2	-	264837472	264864265	serine and arginine rich splicing factor 11 [Source:RGD Symbol;Acc:1559953]	ASRN6AP1B10865198311	protein_coding	AACTTTTTTCGGGAGGCAGCCCGCGCCATGAGCAACACGGCAGTGGTCCCCAGCGCGCCA
ENSRNOT00000018500	protein_coding	Trem3	2.12955	0.0454781	up	0.754771	0.690256	0.064515	893	chr9:14713935-14724093:-	chr9	-	14713935	14724093	triggering receptor expressed on myeloid cells 3 [Source:RGD Symbol;Acc:1305477]	ASRN6AP1B10007035611	protein_coding	CACTTCAAAATCTTATCTCCGTTTCTCTACTGCTAGCCAGGCCTGCCATGCTGTGGACTG
ENSRNOT00000089841	protein_coding	Atf3	1.71623	0.0328652	up	0.209013	0.181593	0.0274203	2756	chr13:109817728-109844359:-	chr13	-	109817728	109844359	activating transcription factor 3 [Source:RGD Symbol;Acc:2165]	ASRN6AP1B10175043711	protein_coding	TGAGACCTGGTAAACCTTAGCGTGGCACTGGTTTCTGCTGAGTGTTGAAATGGTGATGAT
ENSRNOT00000093254	protein_coding	Phf20l1	1.50021	0.00650552	up	0.551425	0.548037	0.00338801	2788	chr7:107406962-107442513:+	chr7	+	107406962	107442513	PHD finger protein 20-like 1 [Source:RGD Symbol;Acc:1560141]	ASRN6AP1B10498575311	protein_coding	GACCGCTTGTATTCGAGCTTTTCTTCAGTGATAAAATAAAACTAGTTCTCCACAGCCTGT
ENSRNOT00000092349	protein_coding	Tmem79	1.81503	0.00621615	up	0.202927	0.15702	0.0459069	2062	chr2:187701522-187706300:-	chr2	-	187701522	187706300	transmembrane protein 79 [Source:RGD Symbol;Acc:1309886]	ASRN6AP1B10455898011	protein_coding	TGCCTCTCTGCAGATGTAAATCCCACGAGGCCGGCTGCTCTGGGGAGTTCTAGGTCTGAG
ENSRNOT00000005399	protein_coding	Glipr1	1.56893	0.0133092	up	0.965288	0.958041	0.00724722	1013	chr7:54767827-54778848:-	chr7	-	54767827	54778848	GLI pathogenesis-related 1 [Source:RGD Symbol;Acc:1305978]	ASRN6AP1B10004596111	protein_coding	CTGGTTAGGGGACAACTTATTCATATGTGGTGATTTTAAAATGTTTCAATAAAATCTTAG
ENSRNOT00000083763	protein_coding	Pus10	1.53865	0.0445468	up	0.612726	0.477638	0.135088	2877	chr14:108415068-108479781:+	chr14	+	108415068	108479781	pseudouridylate synthase 10 [Source:RGD Symbol;Acc:1306402]	ASRN6AP1B10276955611	protein_coding	TGCAGACATTGTTGAGCTAGATGTGGAGTCTGTAGATGTTGACTGGCCGCCAGCTCTGGA
ENSRNOT00000082904	protein_coding	Adgrf5	5.40317	0.000838651	up	0.296816	0.308111	-0.0112942	8412	chr9:20091099-20154077:-	chr9	-	20091099	20154077	adhesion G protein-coupled receptor F5 [Source:RGD Symbol;Acc:621679]	ASRN6AP1B10126785811	protein_coding	TCCCAGGAGCAGCAAGCCAACCTAACAATAACCCCGGACCCAATTTCTGTTTCTGAGGGA
NM_199504	protein_coding	Pcdha6	2.11072	0.00567809	up	0.40437	0.486272	-0.0819023	5244	chr18:29960072-30215896:+	chr18	+	29960072	30215896		ASRN6AP1B10241260411	protein_coding	AGACAACCACCCTTAGAGGCCGAACACTTAGGAAAGCCCCGACAGCCCAACCCTGACTGG
ENSRNOT00000038369	protein_coding	LOC689725	1.57492	0.0315964	up	0.1666	0.169648	-0.00304772	4320	chr9:32862732-32868371:-	chr9	-	32862732	32868371	similar to chromosome 9 open reading frame 79 [Source:RGD Symbol;Acc:1588763]	ASRN6AP1B10007831111	protein_coding	AGAGGTTCCATCTGCTCAGTCATTGTTTTCCCCTATGGTTTCTTGGTAATAAATGTTGGG
ENSRNOT00000079764	protein_coding	AABR07029836.1	1.70329	0.0324929	up	0.633709	0.544146	0.089563	741	chr10:53922198-53927575:+	chr10	+	53922198	53927575		ASRN6AP1B10008648711	protein_coding	GAGGCTGAGGAGAGGGCAGATATCGCTGAGTCTCAAGTCAACAAGCTAAGGGCCAAGAGC
NM_199088	protein_coding	Tsks	1.87808	0.0450567	up	0.284976	0.192451	0.0925245	1820	chr1:100939868-100953946:+	chr1	+	100939868	100953946		ASRN6AP1B10918239811	protein_coding	AGGCGGCAGGAGGCAGAAGAGTTGGAGGGGTACTGCAGTCAATTGAAGGGCCCCCGCCCT
NM_001270583	protein_coding	Adcyap1r1	1.51788	0.0479646	up	0.81735	0.841965	-0.0246148	6232	chr4:85662892-85711696:+	chr4	+	85662892	85711696		ASRN6AP1B10743183111	protein_coding	CAGACATGGGAGGCAACGAGTCCAGCATCTACTTCTGCGTGCAGAAATGCTACTGCAAGC
ENSRNOT00000039827	protein_coding	AC115666.1	1.96587	0.0176491	up	0.403517	0.302104	0.101413	4245	chr10:36361312-36372436:-	chr10	-	36361312	36372436		ASRN6AP1B10006017411	protein_coding	CTCTTTCTCAAGACTAATAGAACCCCCTTACAAGATTCACAAATCTGAAGAGAAAAACAT
ENSRNOT00000064903	protein_coding	Commd4	1.51159	0.0231784	up	0.655475	0.616771	0.0387033	769	chr8:61833340-61836796:-	chr8	-	61833340	61836796	COMM domain containing 4 [Source:RGD Symbol;Acc:1306104]	ASRN6AP1B10562058411	protein_coding	ACTGTCCCGATTGGGTCCTAGCAGAGATCAGCACACTGGCCAAAATTTATGAGAAGATCC
ENSRNOT00000028278	protein_coding	Cspg5	1.8444	0.0222156	up	0.417767	0.272131	0.145637	1716	chr8:118333706-118347582:+	chr8	+	118333706	118347582	chondroitin sulfate proteoglycan 5 [Source:RGD Symbol;Acc:2431]	ASRN6AP1B10904645411	protein_coding	GGGCGTCACGCTGGATGTGCTCACCGCTGGCGTACCGGCACGGGAAGCAGGCAGTGCGAT
NM_001107609	protein_coding	Kif20b	1.72782	0.0187618	up	0.301183	0.218114	0.083069	5567	chr1:253220086-253275523:+	chr1	+	253220086	253275523		ASRN6AP1B10320780111	protein_coding	CGCGGAGGCGGGCAGGGACAAGGGGTTGCTAATGGAATCTCATTTGAATCAAGACGGAGT
ENSRNOT00000026744	protein_coding	Cyb5r2	1.50315	0.00572836	up	0.270401	0.22151	0.0488909	1303	chr1:171971701-171979933:-	chr1	-	171971701	171979933	cytochrome b5 reductase 2 [Source:RGD Symbol;Acc:1308421]	ASRN6AP1B10267911711	protein_coding	TTTCTCAAAACAGTCACTTGCCTATGAAGGTGCTAGTGAGTCCCCAAGCCACTCACAGCT
ENSRNOT00000028287	protein_coding	Hcst	2.21292	0.00764098	up	0.648009	0.484998	0.163011	423	chr1:88879428-88881460:-	chr1	-	88879428	88881460	hematopoietic cell signal transducer [Source:RGD Symbol;Acc:1359238]	ASRN6AP1B10006373011	protein_coding	GGGTAGGGAGCGTGGGAATGCATTTTCTTCCGGACTAGAATAAAGCATTCAAATACCTCT
ENSRNOT00000050820	protein_coding	Rnase2	1.54495	0.0378783	up	0.382468	0.374615	0.00785373	650	chr15:28154482-28155291:-	chr15	-	28154482	28155291	ribonuclease A family member 2 [Source:RGD Symbol;Acc:1359432]	ASRN6AP1B10002092911	protein_coding	AGTTCCTCTGTCTGCACTGCCTAACCAGACCTTTTCTAACCAATAAACACCTTTGCATTC
ENSRNOT00000076327	protein_coding	Samd12	2.00995	0.00562147	up	0.932901	0.719644	0.213258	2696	chr7:92993330-92996025:-	chr7	-	92993330	92996025	sterile alpha motif domain containing 12 [Source:RGD Symbol;Acc:1561402]	ASRN6AP1B10140523111	protein_coding	TGGCATGATGTTCTAGAAAAACAAATACAAGAGTTCTGCAATCTCAGTGGAAGGGTTCGA
ENSRNOT00000064078	protein_coding	LOC103693323	1.93344	0.0303983	up	0.76879	0.732731	0.0360597	2733	chr10:36741434-37028367:+	chr10	+	36741434	37028367	collagen alpha-1(XXIII) chain [Source:RGD Symbol;Acc:9310824]	ASRN6AP1B10006927411	protein_coding	CACATCCCTCTGCATATAAAGGCACCATGAGCAATAAACCACAAATGTGCGTCCAGTATA
NM_001009488	protein_coding	Ly49s6	1.78637	0.0452407	up	0.660317	0.694785	-0.0344676	1177	chr4:164429048-164453171:-	chr4	-	164429048	164453171		ASRN6AP1B10222798611	protein_coding	ACAGACCTGCCAGAATTACAGCTTATCCTTTCTGAAGATACATAAGTTCCTTCAGGACCA
ENSRNOT00000078851	protein_coding	Alpl	1.53156	0.0383713	up	0.179925	0.0986676	0.0812574	2158	chr5:156086598-156105867:-	chr5	-	156086598	156105867	alkaline phosphatase, liver/bone/kidney [Source:RGD Symbol;Acc:2100]	ASRN6AP1B10531463111	protein_coding	AACGTCTCCATGGTGGATTATGCTCACAACAACTACCAGGCCCAGTCCGCTGTCCCCCTG
ENSRNOT00000045841	protein_coding	Sh3d21	2.0868	0.0329078	up	0.166128	0.137499	0.0286284	1896	chr5:144162141-144176807:-	chr5	-	144162141	144176807	SH3 domain containing 21 [Source:RGD Symbol;Acc:1305090]	ASRN6AP1B10001336611	protein_coding	TCAAACACGCACAGACACAGACGGAAACACAGACAGAATGAGAGCAGGTTCAGACCGAAC
ENSRNOT00000051121	protein_coding	Mitf	1.82414	0.0324067	up	0.549528	0.679319	-0.129791	2153	chr4:130172727-130422735:+	chr4	+	130172727	130422735	melanogenesis associated transcription factor [Source:RGD Symbol;Acc:3092]	ASRN6AP1B10003689811	protein_coding	GGAGTTTCACGAAGAACCCAAAACCTATTACGAACTCAAAAGTCAACCTCTGAAGAGCAG
ENSRNOT00000000523	protein_coding	RT1-Ba	1.60519	0.0468328	up	0.459278	0.342268	0.117011	1115	chr20:4066132-4070721:-	chr20	-	4066132	4070721	RT1 class II, locus Ba [Source:RGD Symbol;Acc:1595867]	ASRN6AP1B10091257811	protein_coding	TGCAAGGTGGAGCACTGGGGCCTCGACGAGCCGGTTCTAAAACACTGGGAACCTGAGATT
ENSRNOT00000002148	protein_coding	Hoxd10	1.71135	0.0185527	up	0.0958933	0.0624938	0.0333995	2232	chr3:61613774-61617367:+	chr3	+	61613774	61617367	homeo box D10 [Source:RGD Symbol;Acc:1306511]	ASRN6AP1B10005818511	protein_coding	GGTCGCATGTGTAATGCAATAAACTCTGGAAATGAGTTTGTTCCCTCTGCTTTCTGAAAT
ENSRNOT00000083941	protein_coding	Zfhx2	1.70109	0.0134887	up	0.139593	0.0692228	0.0703702	3631	chr15:33721320-33725188:-	chr15	-	33721320	33725188	zinc finger homeobox 2 [Source:RGD Symbol;Acc:735143]	ASRN6AP1B10243353511	protein_coding	CGGAGACAAGCTGGCGTGCGGGGCCTGTGGGAAACTCTTCTCCAATGCTTATCCTTAAGA
ENSRNOT00000029866	protein_coding	Smyd4	1.62646	0.0141612	up	0.21118	0.177045	0.0341349	3436	chr10:62191656-62238113:+	chr10	+	62191656	62238113	SET and MYND domain containing 4 [Source:RGD Symbol;Acc:1307369]	ASRN6AP1B10006040411	protein_coding	TTACTCTGTGGCTTTCATGAGTCTTCCTGGCACTCGCTGTCCAAGCACTGATGCAAGTCA
ENSRNOT00000047602	protein_coding	Scd4	1.87164	0.0100957	up	0.204439	0.140734	0.0637057	357	chr1:264094080-264094920:+	chr1	+	264094080	264094920	stearoyl-coenzyme A desaturase 4 [Source:RGD Symbol;Acc:1563648]	ASRN6AP1B10946137311	protein_coding	TGGCTCTTGGGTAATCCCCTAACCCGTCCTGGGCCAACACTCCAGGTTTCCCCCGCCCCT
ENSRNOT00000082058	protein_coding	Tsta3	1.52423	0.0306322	up	0.368405	0.229299	0.139106	1210	chr7:116958428-116963281:-	chr7	-	116958428	116963281	tissue specific transplantation antigen P35B [Source:RGD Symbol;Acc:1307028]	ASRN6AP1B10473756311	protein_coding	TGGATTTCTGGATCCACAACGGGCCGCCTCACAGCAGCAATTTTGGGTACTCATATGCCA
ENSRNOT00000023196	protein_coding	Pdgfb	1.72344	0.00425981	up	0.308033	0.2489	0.0591329	2185	chr7:121214628-121232741:-	chr7	-	121214628	121232741	platelet derived growth factor subunit B [Source:RGD Symbol;Acc:3283]	ASRN6AP1B10007068211	protein_coding	TCCTTCCGCTTCCTTCAGTTTGTAAAGTTGGTGATTATATTTTTGGGGGCTTTCTTTTTA
ENSRNOT00000056048	protein_coding	Ccdc134	1.51802	0.0239933	up	0.897805	0.920015	-0.0222101	1545	chr7:123364312-123376221:+	chr7	+	123364312	123376221	coiled-coil domain containing 134 [Source:RGD Symbol;Acc:1559657]	ASRN6AP1B10001903611	protein_coding	AGGCTGGTGAGAGAACTATTAGGGCAGCAGACACTTCTGGAGATGTTGGGACCAGCATGG
ENSRNOT00000035285	protein_coding	Olr1462	1.82039	0.00148176	up	0.288204	0.2592	0.0290041	957	chr10:45922873-45923829:-	chr10	-	45922873	45923829	olfactory receptor 1462 [Source:RGD Symbol;Acc:1333777]	ASRN6AP1B10008549111	protein_coding	TCTTCTATTCTATAATCACGCCCACCCTTAACCCTTTCATCTACACCTTGAGGAATAAGG
ENSRNOT00000086245	protein_coding	Cfi	1.67074	0.0217923	up	0.985778	0.985005	0.000773451	2091	chr2:235264219-235305781:+	chr2	+	235264219	235305781	complement factor I [Source:RGD Symbol;Acc:620429]	ASRN6AP1B10001063411	protein_coding	ATGCCATTTTAGAATTCTGTCATATAATCCCCAATAAATATTCCAGTTAAGCACACAAGA
ENSRNOT00000077050	protein_coding	Fam3b	1.72509	0.023126	up	0.282787	0.225424	0.0573628	1657	chr11:37922308-37993204:-	chr11	-	37922308	37993204	family with sequence similarity 3, member B [Source:RGD Symbol;Acc:1311662]	ASRN6AP1B10039613211	protein_coding	AAGACATTGTTGGTGACACTGATTCTTAGCAGCTGATGTTATCTCACTGCCGTCCGTACG
ENSRNOT00000081748	protein_coding	Ankrd6	1.56756	0.0376656	up	0.231317	0.134907	0.0964102	4683	chr5:48052401-48194251:-	chr5	-	48052401	48194251	ankyrin repeat domain 6 [Source:RGD Symbol;Acc:1583731]	ASRN6AP1B10499588311	protein_coding	GGCCGGCGCAGGAGCAAAAGGGCCTGAAGATGGAGTAGTAACAAAGGCATCCCCCATGAT
ENSRNOT00000087836	protein_coding	Sytl1	1.61381	0.0347686	up	0.633677	0.614487	0.0191897	1939	chr5:151448617-151459093:-	chr5	-	151448617	151459093	synaptotagmin-like 1 [Source:RGD Symbol;Acc:1310715]	ASRN6AP1B10367249011	protein_coding	CCCCACCTGAAGCACACCCATCGCCAGAGTCAATAAAGTCTGTTTACAGAGCTGCTGCCT
ENSRNOT00000039809	protein_coding	Akap17b	1.50006	0.00786143	up	0.218042	0.18679	0.0312517	5166	chrX:123217326-123254557:-	chrX	-	123217326	123254557	A kinase (PRKA) anchor protein 17B [Source:RGD Symbol;Acc:1566363]	ASRN6AP1B10004441111	protein_coding	TCCCTCATTTGATCAGATTTGGTTGTGTTTTCGAAATGCCTAGGTTACATGGCTTCTCCA
ENSRNOT00000085978	protein_coding	Ndufa12	2.0679	0.0388137	up	0.42242	0.281075	0.141344	647	chr7:35125424-35167406:+	chr7	+	35125424	35167406	NADH:ubiquinone oxidoreductase subunit A12 [Source:RGD Symbol;Acc:1311462]	ASRN6AP1B10848383911	protein_coding	GTGGCAGCTTCCGCCGGGCAGCTTTTACCGGAGCACGGAAAGGGCGGGCCACGCAGTTCA
ENSRNOT00000031191	protein_coding	Usp15	1.6833	0.0339931	up	0.36622	0.268845	0.0973749	3174	chr7:66595742-66686198:+	chr7	+	66595742	66686198	ubiquitin specific peptidase 15 [Source:RGD Symbol;Acc:628795]	ASRN6AP1B10617657011	protein_coding	ACGTGGCCCAGGGGTCCCTCTGCTCCTAATGTGAAAAACTCCAATTATTGTCTCCCGTCA
ENSRNOT00000014862	protein_coding	Dydc1	3.1977	0.0319768	up	0.175126	0.144046	0.0310809	824	chr16:18648866-18667968:+	chr16	+	18648866	18667968	DPY30 domain containing 1 [Source:RGD Symbol;Acc:1588855]	ASRN6AP1B10003001511	protein_coding	AAACTTCAAATCACAAGGACCCTAAGCATGTATTTTTCTCCTTCCAAACTTGAACTCTAA
ENSRNOT00000067761	protein_coding	RGD1561145	2.19992	0.00865056	up	0.874196	0.730106	0.14409	1356	chr16:9023387-9054664:+	chr16	+	9023387	9054664	similar to novel protein [Source:RGD Symbol;Acc:1561145]	ASRN6AP1B10006818511	protein_coding	TACATGGTACTCATAAGCAATCTTCCGCGTGCGAGATAGAATAAATCATCGTGTACTGGA
NM_053847	protein_coding	Map3k8	1.52589	0.0410686	up	0.467277	0.369517	0.0977606	2720	chr17:56109403-56129925:+	chr17	+	56109403	56129925		ASRN6AP1B10104267311	protein_coding	CGGAACACTCAGACTCCCCAGCAGGCACCACAGTGATGGAGTACATGAGCACCGGAAGCG
ENSRNOT00000010229	protein_coding	Ttc4	1.54764	0.019843	up	0.34864	0.250987	0.0976529	4081	chr5:126264105-126282385:-	chr5	-	126264105	126282385	tetratricopeptide repeat domain 4 [Source:RGD Symbol;Acc:1308529]	ASRN6AP1B10166288711	protein_coding	ATGATCTGGAGGTCTACTTCGAGGATGAGGACAGGGCAGAACTATACCAGGTGTCCCCTG
ENSRNOT00000093743	protein_coding	Ecm2	2.9482	0.0079403	up	0.813167	0.466193	0.346974	2821	chr17:15534025-15566332:-	chr17	-	15534025	15566332	extracellular matrix protein 2 [Source:RGD Symbol;Acc:2320282]	ASRN6AP1B10353316211	protein_coding	CGGGAGACTTAAATGACACCAAGCAAAGCTACTTAGTTTAGATTTCCAGAACTTTGTTGG
ENSRNOT00000064241	protein_coding	Spic	1.66814	0.0213199	up	0.953707	0.872631	0.0810758	1128	chr7:29225727-29233392:-	chr7	-	29225727	29233392	Spi-C transcription factor [Source:RGD Symbol;Acc:1306272]	ASRN6AP1B10003669911	protein_coding	AATGGGGACACACAGTGGCACTTGGTATTTTTAAATAAACGATTGAATTTGAAGCAACTG
ENSRNOT00000008333	protein_coding	AABR07065789.1	1.50536	0.0244768	up	0.174678	0.125671	0.0490067	348	chr6:141290922-141291347:-	chr6	-	141290922	141291347		ASRN6AP1B10005857411	protein_coding	ATGACTTCAAAGGACGGTTTGTCTTCTCTTTGGAAGCCTCTGCCAGCACTGCAAATTTGC
ENSRNOT00000032826	protein_coding	Nkx2-6	1.61362	0.0469469	up	0.225771	0.18295	0.0428214	1432	chr15:51034620-51038704:+	chr15	+	51034620	51038704	NK2 homeobox 6 [Source:RGD Symbol;Acc:1306149]	ASRN6AP1B10002415211	protein_coding	AATCTGCACTAAGTAAAGAAACCCTGCCTGTATCTAAAGCAAAATAAAATAGACCTAGGG
NM_012827	protein_coding	Bmp4	1.61592	0.0396735	up	0.590663	0.558644	0.0320191	1559	chr15:20776216-20779802:-	chr15	-	20776216	20779802		ASRN6AP1B10682962611	protein_coding	CACCCACACATACCACACAAACTGCTTCCCTATAGCTGGACTTTTATCTTAAAAAAAAGA
ENSRNOT00000075757	protein_coding	Fam156b	1.63012	0.0136297	up	0.509281	0.449398	0.0598832	615	chrX:20806602-20807216:-	chrX	-	20806602	20807216	family with sequence similarity 156, member B [Source:RGD Symbol;Acc:1584469]	ASRN6AP1B10000669611	protein_coding	TTCGATGCCAGGGCCACGTGCAGAATATTGCTGAGATGAGTGGGGAGAGGAACACAGCCC
ENSRNOT00000025656	protein_coding	Sema3g	1.85638	0.0101132	up	0.286983	0.197287	0.0896962	3806	chr16:7303578-7315390:+	chr16	+	7303578	7315390	semaphorin 3G [Source:RGD Symbol;Acc:1306079]	ASRN6AP1B10005987011	protein_coding	GAGGGTGAAGAAGTTAGTGACGCACAAGGCAGACAAGAGGGCATGTTTGAGCTCCCTGCT
ENSRNOT00000081607	protein_coding	Camk2b	1.56183	0.0420005	up	0.560796	0.480278	0.080518	3980	chr14:86208901-86297652:-	chr14	-	86208901	86297652	calcium/calmodulin-dependent protein kinase II beta [Source:RGD Symbol;Acc:2262]	ASRN6AP1B10517715311	protein_coding	CCGACAGCACCAACACAACCATAGAGGACGAAGATGCCAAAGCCCCCAGGATCTCTGACA
NM_001126298	protein_coding	AABR07040864.1	1.53008	0.0161845	up	0.68852	0.700238	-0.0117186	2171	chrX:112328907-112403157:+	chrX	+	112328907	112403157		ASRN6AP1B10384044911	protein_coding	GGAATTGGCCCAGGATGACAGCTGGAGAATGGAGTCAGTTATGTCCAAGTATGAAAACCA
ENSRNOT00000051362	protein_coding	Rock1	1.564	0.0494073	up	0.51695	0.581895	-0.0649454	4110	chr18:1276391-1389929:-	chr18	-	1276391	1389929	Rho-associated coiled-coil containing protein kinase 1 [Source:RGD Symbol;Acc:620424]	ASRN6AP1B10138161511	protein_coding	TGCCTGCATTCCTTATTTATTTATCTTCTACTCTTCTGAGTCAAGAATTGAAGGTTGGCT
ENSRNOT00000033112	protein_coding	C6	3.79529	0.0330054	up	0.834183	0.588269	0.245914	3001	chr2:54466280-54533797:+	chr2	+	54466280	54533797	complement C6 [Source:RGD Symbol;Acc:2238]	ASRN6AP1B10135855311	protein_coding	TGCCTTGAAATCCTTCACTGGAGGAATATGTAAATCCGTCAGGAGCAGCCGAACGAGTAA
ENSRNOT00000005519	protein_coding	Samd14	1.56519	0.0338151	up	0.433027	0.351078	0.0819492	1248	chr10:82823918-82833867:+	chr10	+	82823918	82833867	sterile alpha motif domain containing 14 [Source:RGD Symbol;Acc:1306138]	ASRN6AP1B10443604811	protein_coding	TGGCTTCCTCAAAGCTTCGAGAACCTGTGGATGAAGTTTTTGCAATAGACTTAGCCGTGG
ENSRNOT00000088851	protein_coding	AABR07054286.1	1.51241	0.0447329	up	0.142167	0.0990245	0.0431423	2048	chr3:146314963-146317010:-	chr3	-	146314963	146317010		ASRN6AP1B10006494311	protein_coding	AGGAGTTTGGCGACGTTATATCTATCGTGCCAGAGAGAAAATCCCATCCTGTCCTCCGTT
ENSRNOT00000067530	protein_coding	Zfp583	2.40949	0.0200942	up	0.0802209	0.0607264	0.0194944	2253	chr1:71252950-71262421:+	chr1	+	71252950	71262421	zinc finger protein 583 [Source:RGD Symbol;Acc:1562044]	ASRN6AP1B10006432511	protein_coding	AGCAGCAAACTTGACTTGATCTCTGAGAGTGGCTAATTCCTCTTCTGTTTCTTGGAAACA
ENSRNOT00000026395	protein_coding	Msln	1.54609	0.0153143	up	0.360101	0.292647	0.0674541	2183	chr10:15119663-15125408:-	chr10	-	15119663	15125408	mesothelin [Source:RGD Symbol;Acc:69333]	ASRN6AP1B10001304811	protein_coding	AACAGTGGCATGTGCCCCCTTGAGATGTCCTGCAGTGTTCCCAAGTCGAGAGAATGACTT
ENSRNOT00000010028	protein_coding	Igsf8	1.73902	0.0181431	up	0.425588	0.287829	0.137759	2175	chr13:90692666-90700789:+	chr13	+	90692666	90700789	immunoglobulin superfamily, member 8 [Source:RGD Symbol;Acc:1311500]	ASRN6AP1B10008030611	protein_coding	GTAGGAAGGCCAGTTCCTGCCCTCAAACTAGTTTTTCTAAAATGTGAATAAACTGGTTTT
NM_001245978	protein_coding	Frem2	1.81379	0.0065698	up	0.279503	0.252672	0.0268311	9810	chr2:142747501-142885604:-	chr2	-	142747501	142885604		ASRN6AP1B10026886811	protein_coding	GCCTGGATCAGATGGTTTTAAAGTAGACTCAACGCCACTCTTTCAGGTTGCCTTGGGCCG
ENSRNOT00000036753	protein_coding	AABR07045485.1	3.13583	0.0234882	up	0.287591	0.238189	0.0494017	2856	chr20:48927914-48969499:-	chr20	-	48927914	48969499		ASRN6AP1B10000976611	protein_coding	TCAGTTAATATTCAAATGAATAAATTACAAAACAGCACGTTGTCCTTTGAAGTCAACCTG
ENSRNOT00000018600	protein_coding	P2ry12	1.92836	0.0179569	up	0.747964	0.601528	0.146436	1254	chr2:149441598-149444548:-	chr2	-	149441598	149444548	purinergic receptor P2Y12 [Source:RGD Symbol;Acc:621681]	ASRN6AP1B10007736211	protein_coding	TTTAGTGTCCAGACTCCTCCAAGGAAATCACCACATAAATATATTAACAGTCTCTAAAAA
ENSRNOT00000039876	protein_coding	Mx1	1.52948	0.0366162	up	0.695624	0.677401	0.0182232	3315	chr11:37891156-37914983:-	chr11	-	37891156	37914983	myxovirus (influenza virus) resistance 1 [Source:RGD Symbol;Acc:3127]	ASRN6AP1B10468286511	protein_coding	CTGTGGGAGGATAGAGGATACCTTGTAAGGCTCCTTTGCAGACATTGAATGCATTCACCT
ENSRNOT00000029053	protein_coding	Lpar5	2.05942	0.038035	up	0.388261	0.398675	-0.0104144	1537	chr4:157594436-157595972:+	chr4	+	157594436	157595972	lysophosphatidic acid receptor 5 [Source:RGD Symbol;Acc:1562580]	ASRN6AP1B10002744211	protein_coding	GACATTGGAATGGAAGTTTGCTGCCGCTGACAGCTTTAGCCTCTGACTATTTACACAGAG
ENSRNOT00000084281	protein_coding	Ggcx	2.8508	0.0233259	up	0.33613	0.19603	0.1401	1962	chr4:100277406-100283044:+	chr4	+	100277406	100283044	gamma-glutamyl carboxylase [Source:RGD Symbol;Acc:68383]	ASRN6AP1B10074209311	protein_coding	ACCACTACTGGTACCCTGATAGATCCACTCCTGAGAAGACTAAAGCCAAACATAGCTGTT
ENSRNOT00000092760	protein_coding	Ntrk1	1.6978	0.0333571	up	0.440528	0.482842	-0.0423139	222	chr2:187147599-187149017:-	chr2	-	187147599	187149017	neurotrophic receptor tyrosine kinase 1 [Source:RGD Symbol;Acc:620144]	ASRN6AP1B10424416811	protein_coding	ACCCTGAGGACCCCATCCCTGACACTAACAGCACATCAAGAGACCCAGTGGAGAAGAAGG
ENSRNOT00000003630	protein_coding	Pla2g4a	1.87276	0.043501	up	0.991559	0.972516	0.019043	2828	chr13:67062257-67206688:-	chr13	-	67062257	67206688	phospholipase A2 group IVA [Source:RGD Symbol;Acc:67366]	ASRN6AP1B10281447611	protein_coding	GGCTACATGATCTGATGTACTTCAACACACTGAACAACATTGATGTGATAAAGGATGCCA
ENSRNOT00000025564	protein_coding	Mchr1	1.6702	0.00718872	up	0.354113	0.264154	0.089959	1897	chr7:122456799-122459960:+	chr7	+	122456799	122459960	melanin-concentrating hormone receptor 1 [Source:RGD Symbol;Acc:619841]	ASRN6AP1B10005986911	protein_coding	GGTGGATGCGGATCTTGAAATTAATAAAAAGGGGCTTTCACGGTGACAGAGGCATTCTCT
NM_001190346	protein_coding	Ces2h	1.74227	0.0382071	up	0.879682	0.823365	0.0563171	1904	chr19:37052576-37067176:+	chr19	+	37052576	37067176		ASRN6AP1B10706335311	protein_coding	AGACAGCTACAATGTACTTATAAATAATTAAATCTTATAAATAAACAAATCTTTTTAAAA
ENSRNOT00000087720	protein_coding	AABR07058542.1	2.14087	0.0236381	up	0.179348	0.0795153	0.0998331	219	chr7:123908278-123908795:-	chr7	-	123908278	123908795		ASRN6AP1B10002168911	protein_coding	ACACAACAGGAAGTAATATACAGAATGGGCTGTGTCAGTCCTGAGGAACAAACACTGACA
ENSRNOT00000004499	protein_coding	Mcm9	1.94077	0.0318327	up	0.346076	0.328115	0.0179617	6104	chr20:34846804-34929965:-	chr20	-	34846804	34929965	minichromosome maintenance 9 homologous recombination repair factor [Source:RGD Symbol;Acc:1560557]	ASRN6AP1B10007996611	protein_coding	CAAAATATGCTCACATAAATTTCAGACCTGCTTTAATCCTTTGAATGATACAGACGTAGT
NM_001013982	protein_coding	Orai1	1.55696	0.032328	up	0.536411	0.521082	0.0153284	1184	chr12:38981903-38995570:-	chr12	-	38981903	38995570		ASRN6AP1B10880953111	protein_coding	ACTGGATCGGCCAGAGTTACTCCGAGGTGATGAGCCTCAACGAGCACTCGATGCAGGCGC
ENSRNOT00000018042	protein_coding	Prss3b	2.53284	0.0475813	up	0.15023	0.118605	0.0316252	809	chr4:69264639-69268336:-	chr4	-	69264639	69268336	protease, serine, 3B [Source:RGD Symbol;Acc:708437]	ASRN6AP1B10007391111	protein_coding	CTTTATGTCCTTATACTTTGTAGTCAAATCCACCTTCTTTGTATGCCCCAAGTCATTCTC
ENSRNOT00000083009	protein_coding	Stxbp4	1.79541	0.0204446	up	0.404695	0.412182	-0.00748701	2070	chr10:78009666-78156477:-	chr10	-	78009666	78156477	syntaxin binding protein 4 [Source:RGD Symbol;Acc:1307903]	ASRN6AP1B10245874311	protein_coding	ACACGGCTTTCTGCTTTCTTCACGTGGACTGTGTAACTATTTTTCTGCTTCTGAGGAAAA
NM_001024884	protein_coding	RGD1309362	1.52522	0.0135064	up	0.849274	0.826147	0.0231278	2955	chr18:55483059-55508712:+	chr18	+	55483059	55508712		ASRN6AP1B10435087811	protein_coding	CCAAAGACCCCTTGGAGTGGCTTTATTTGCTTGAAGTCATGGGTCAATGGTTCTCTTCGA
ENSRNOT00000054915	protein_coding	Fn3k	1.8194	0.0291586	up	0.712282	0.668699	0.0435827	679	chr10:110631494-110642260:+	chr10	+	110631494	110642260	fructosamine 3 kinase [Source:RGD Symbol;Acc:1559983]	ASRN6AP1B10003883711	protein_coding	TCTACCAGCTCTTTAACTACCTAAACCATTGGAACCACTTTGGGCGGGAGTATAGAAGCC
ENSRNOT00000072244	protein_coding	Ildr2	1.52424	0.00663818	up	0.628019	0.564295	0.0637243	1239	chr13:84474362-84530026:+	chr13	+	84474362	84530026	immunoglobulin-like domain containing receptor 2 [Source:RGD Symbol;Acc:1596420]	ASRN6AP1B10377521311	protein_coding	GGCCAGCCCTGGAGTATAACAAAGAGGACCGTGAGAGCTTCAGGCACAGGGCGACTTTCC
ENSRNOT00000082100	protein_coding	Nav3	2.45631	0.0114328	up	0.191459	0.0810202	0.110439	6765	chr7:52165233-52404774:-	chr7	-	52165233	52404774	neuron navigator 3 [Source:RGD Symbol;Acc:1306259]	ASRN6AP1B10651603711	protein_coding	ACATACATTCTTCCTCCAAAGTAAAATCCCTTAACTCACTCAACAAACACCAAGCACTCA
ENSRNOT00000056860	protein_coding	Tnk1	1.50272	0.044491	up	0.375116	0.307781	0.0673352	2055	chr10:56459108-56465393:-	chr10	-	56459108	56465393	tyrosine kinase, non-receptor, 1 [Source:RGD Symbol;Acc:1310113]	ASRN6AP1B10005239211	protein_coding	TCCAGAGCAGATTGTCGTCGCATTCTGGAGCATCACCACTGGGACCTGTCAGCAGCCAGT
ENSRNOT00000075408	protein_coding	Znrf4	1.52265	0.027261	up	0.199613	0.142412	0.057201	1189	chr9:10535340-10536528:+	chr9	+	10535340	10536528	zinc and ring finger 4 [Source:RGD Symbol;Acc:1563631]	ASRN6AP1B10003914511	protein_coding	CTCAAGATCCTGCCCTGTGCGCATGCGTACCACTGTCGCTGCATAGACCCCTGGTTCTCG
ENSRNOT00000084198	protein_coding	LOC499643	1.81034	0.0243916	up	0.337353	0.430763	-0.0934094	1807	chr2:178117486-178199062:+	chr2	+	178117486	178199062	similar to hypothetical protein FLJ25371 [Source:RGD Symbol;Acc:1566255]	ASRN6AP1B10326195611	protein_coding	ATGGACAGATTAACCCACCGCTATCAAAACCCTTGTGAGATGGAGCATGGACCATGGGGT
NM_001015031	protein_coding	Arl5b	1.60298	0.0325199	up	0.251903	0.271182	-0.0192786	2827	chr17:82066012-82088843:+	chr17	+	82066012	82088843		ASRN6AP1B10186640411	protein_coding	TGCTGGCTCACGAGGTCACACACTAATTTGACTCACAGTTGTTCACCTTTGAAATGTGGA
ENSRNOT00000008148	protein_coding	Fap	1.50914	0.0366558	up	0.493907	0.447156	0.0467514	2283	chr3:48467781-48535909:-	chr3	-	48467781	48535909	fibroblast activation protein, alpha [Source:RGD Symbol;Acc:621253]	ASRN6AP1B10009499811	protein_coding	AACCACTTATACACTCACATGACCCACTTCCTCAAGCAGTGCTTTTCTCTGTCAGACTGA
ENSRNOT00000092493	protein_coding	Eif4e2	1.56169	0.00515369	up	0.487696	0.430463	0.0572338	336	chr9:94324793-94336497:+	chr9	+	94324793	94336497	eukaryotic translation initiation factor 4E family member 2 [Source:RGD Symbol;Acc:1307790]	ASRN6AP1B10187533711	protein_coding	ACCCAAACTGCTCATCAGATTAGACTGCCCATAGCCAGGAGTAAAGCAGGGAGCAATTCA
ENSRNOT00000081375	protein_coding	Rbpms2	1.59931	0.02638	up	0.426821	0.499355	-0.0725347	2212	chr8:71168097-71200536:+	chr8	+	71168097	71200536	RNA binding protein with multiple splicing 2 [Source:RGD Symbol;Acc:1561222]	ASRN6AP1B10104373711	protein_coding	ACCTGAAGTGACTGCTCTGACTTTTGCTTCTATAATCCATGGGATGCAGGCTGCTGGGCT
ENSRNOT00000084180	protein_coding	Gpx5	1.76539	0.0267717	up	0.139151	0.107561	0.0315898	663	chr17:45508683-45517737:+	chr17	+	45508683	45517737	glutathione peroxidase 5 [Source:RGD Symbol;Acc:69227]	ASRN6AP1B10519577811	protein_coding	CCATCTACAACTACGAGCTCTGTCTCTTAATGGGAAGGAACGCATTTCCATTCAAGCAGT
ENSRNOT00000017247	protein_coding	Dnajc16	1.5632	0.027337	up	0.314502	0.238882	0.07562	2622	chr5:160325107-160352927:-	chr5	-	160325107	160352927	DnaJ heat shock protein family (Hsp40) member C16 [Source:RGD Symbol;Acc:1359395]	ASRN6AP1B10005210011	protein_coding	ACCTTTCCTTTGTCACCTAGGAGTAAAGCGCACCACAGGTTTGACCCCCAGATGAAAATC
ENSRNOT00000061194	protein_coding	LOC690617	1.99399	0.0132988	up	0.772344	0.647959	0.124385	642	chr7:11215328-11217090:+	chr7	+	11215328	11217090	hypothetical protein LOC690617 [Source:RGD Symbol;Acc:1593449]	ASRN6AP1B10004637611	protein_coding	ACAGGCAAATCCGTGGCAAGGAGTTCGTGGTCAACAGGAACCAGTTTGGGGCAGAGCTGC
ENSRNOT00000015944	protein_coding	Trh	1.70048	0.0247934	up	0.274257	0.218942	0.055315	1391	chr4:124110716-124113242:-	chr4	-	124110716	124113242	thyrotropin releasing hormone [Source:RGD Symbol;Acc:3903]	ASRN6AP1B10005920711	protein_coding	TGTATATAACCCTGCTCTTGTTAATCTCAATGACAATAAAATATATCCAGGTCACCTGTT
ENSRNOT00000033406	protein_coding	Pf4	1.79007	0.0424173	up	0.617418	0.49746	0.119958	318	chr14:18848549-18849258:-	chr14	-	18848549	18849258	platelet factor 4 [Source:RGD Symbol;Acc:3305]	ASRN6AP1B10005677011	protein_coding	TGTGCGGTTCCCCAGCTCATAGCCACGCTGAAGAATGGGAGCAAAATTTGCCTGGACCGG
ENSRNOT00000077321	protein_coding	Pxdn	2.03103	0.0418207	up	0.765516	0.635439	0.130077	3736	chr6:48866601-48970802:+	chr6	+	48866601	48970802	peroxidasin [Source:RGD Symbol;Acc:1560694]	ASRN6AP1B10198156911	protein_coding	CCGGGAGAAACTGCAGAGGCTATATGGGTTCGACACTCAACATCGATCTGTTCACGGCCC
ENSRNOT00000090330	protein_coding	AABR07066529.2	1.77373	0.0265828	up	0.2242	0.212454	0.0117461	321	chr9:10840643-10840963:-	chr9	-	10840643	10840963		ASRN6AP1B10003939311	protein_coding	CCTGATTTTTCTGACTCCACTTGTAGTCTACCTCACACTCAGGCCCTTATGCTCAGAGGG
ENSRNOT00000004977	protein_coding	RGD1565785	2.10726	0.00662003	up	0.941095	0.9407	0.000395419	1558	chrX:54390733-54409466:+	chrX	+	54390733	54409466	similar to chromosome X open reading frame 21 [Source:RGD Symbol;Acc:1565785]	ASRN6AP1B10001859611	protein_coding	CTTTTCCCTCTATGCTGTATCAGTAAGTCATTTAGGTATACTCTTTGTAAATATTAAATG
ENSRNOT00000082805	protein_coding	Parvb	1.547	0.0184575	up	0.268901	0.20313	0.0657703	3699	chr7:125189837-125277689:+	chr7	+	125189837	125277689	parvin, beta [Source:RGD Symbol;Acc:1311485]	ASRN6AP1B10001796811	protein_coding	AAATAAAAACCACTAAACCCCCGGCTGTGCTTTGATCAGACCCTCCTGGCAGACAGCAGG
ENSRNOT00000020175	protein_coding	Slc35f4	1.74408	0.0252886	up	0.22953	0.190408	0.0391226	1368	chr15:26152000-26175645:-	chr15	-	26152000	26175645	solute carrier family 35, member F4 [Source:RGD Symbol;Acc:1561109]	ASRN6AP1B10004875011	protein_coding	GACTTGACAGATGTGAGTGTGCACCTGAGGAGCAGAAGCAGGGTCAACGGGACAGTGTCC
ENSRNOT00000023773	protein_coding	Hs3st2	1.6977	0.0269846	up	0.539405	0.539576	-0.000170618	2279	chr1:191344979-191474142:+	chr1	+	191344979	191474142	heparan sulfate-glucosamine 3-sulfotransferase 2 [Source:RGD Symbol;Acc:727787]	ASRN6AP1B10008503211	protein_coding	TCGGCATGCACGGGATCATGCTTGTCCATGTGAAATAAATATGGCTTTCTCGTGTCCTTC
ENSRNOT00000006366	protein_coding	Fbxo7	1.51838	0.0435866	up	0.656073	0.610539	0.045534	1783	chr7:23815263-23843505:-	chr7	-	23815263	23843505	F-box protein 7 [Source:RGD Symbol;Acc:1305648]	ASRN6AP1B10632066911	protein_coding	ACTCCCTCTTACCAGGAAGAGCTAGCCCCAACAACAGATTTCCCTTCAGACCCGGCAGGG
ENSRNOT00000089071	protein_coding	Ubxn6	1.82189	0.0192878	up	0.573333	0.552761	0.0205717	2110	chr9:10995198-11000632:+	chr9	+	10995198	11000632	UBX domain protein 6 [Source:RGD Symbol;Acc:1590866]	ASRN6AP1B10000666211	protein_coding	GGCTCCTGCACAGCATATCCATATTAATTTTCTCTGTAGTACAGGCTAGCCTCGAAAGCC
ENSRNOT00000091237	protein_coding	Ctla4	1.64467	0.028691	up	0.693011	0.591801	0.101209	1883	chr9:67699379-67706065:+	chr9	+	67699379	67706065	cytotoxic T-lymphocyte-associated protein 4 [Source:RGD Symbol;Acc:61975]	ASRN6AP1B10411430511	protein_coding	CCGCCATACTTTGTGGGCATGGGCAATGGGACCCAGATTTATGTCATCGATCCAGAACCA
ENSRNOT00000029274	protein_coding	Tmem241	1.50377	0.0384255	up	0.379281	0.347273	0.0320081	1154	chr18:3445662-3555711:-	chr18	-	3445662	3555711	transmembrane protein 241 [Source:RGD Symbol;Acc:1590602]	ASRN6AP1B10006382111	protein_coding	CCCCAACCAAGCCGAATACATTGACTGCTGGTGTCAAACAGCCCAGGGAGCTCTGCACTG
ENSRNOT00000037613	protein_coding	Ly6g6f	2.74075	0.0125149	up	0.134781	0.0721073	0.0626738	1415	chr20:5071062-5076586:-	chr20	-	5071062	5076586	lymphocyte antigen 6 family member G6F [Source:RGD Symbol;Acc:1303333]	ASRN6AP1B10008195211	protein_coding	AATAGGAACCCTAAATGGCAGGTGTGGGAGACAGAGAAAGCAGAAGACTTAATGGGCTTC
ENSRNOT00000056872	protein_coding	Nlgn2	1.64779	0.0217411	up	0.404524	0.287195	0.117328	3976	chr10:56431573-56444847:-	chr10	-	56431573	56444847	neuroligin 2 [Source:RGD Symbol;Acc:621118]	ASRN6AP1B10291117011	protein_coding	AAGTCTTCCCGGGAGCTAGTAGACCAGGATGTGCAGCCTGCCCGCTACCACATTGCCTTT
ENSRNOT00000061345	protein_coding	Il10rb	1.52891	0.0293881	up	0.809944	0.766099	0.0438448	1805	chr11:31560530-31582457:+	chr11	+	31560530	31582457	interleukin 10 receptor subunit beta [Source:RGD Symbol;Acc:1560373]	ASRN6AP1B10007498311	protein_coding	GCCAGCTTCCCACTGTTGTAACAAAATTCCTGACATAAACAATTTGAAAGGAAGAAAGGA
ENSRNOT00000012948	protein_coding	Gucy1b2	1.95382	0.00225911	up	0.186531	0.122806	0.0637254	2436	chr15:45487645-45550285:-	chr15	-	45487645	45550285	guanylate cyclase 1 soluble subunit beta 2 [Source:RGD Symbol;Acc:2770]	ASRN6AP1B10474458911	protein_coding	CAGCCTGGAGACACATCGCTGGACACCATGTATGGATTCATCAACACCTGCCTGCAGTCT
ENSRNOT00000019660	protein_coding	Rpl3l	1.77186	0.0486593	up	0.535139	0.480359	0.0547804	1347	chr10:14094754-14105308:+	chr10	+	14094754	14105308	ribosomal protein L3-like [Source:RGD Symbol;Acc:1306315]	ASRN6AP1B10006673711	protein_coding	GCCGGAGACCTCGGGAAACGTCTAAGATGCCTGGAATGGAGCACACCTGGGATGGAGTGC
ENSRNOT00000092184	protein_coding	Vom1r10	2.13355	0.0185172	up	0.210088	0.208254	0.00183407	936	chr1:60280451-60281386:-	chr1	-	60280451	60281386	vomeronasal 1 receptor 10 [Source:RGD Symbol;Acc:1359612]	ASRN6AP1B10003205311	protein_coding	TTTTGGTTCCTTTTTGGTGAGCCATAACCCTGCTTTGTCCAGATTCAGCTTATCCTGGAT
ENSRNOT00000025365	protein_coding	Dennd2c	2.98849	0.0293428	up	0.228732	0.14803	0.0807025	4962	chr2:205617220-205660611:+	chr2	+	205617220	205660611	DENN domain containing 2C [Source:RGD Symbol;Acc:1308197]	ASRN6AP1B10535120311	protein_coding	AGCTGCACCAGCAAGGCAAGACCACACCATCATGGCTACAGAACCATTCATGATACAGTT
ENSRNOT00000005367	protein_coding	Fam20a	2.06415	0.0388252	up	0.713561	0.664571	0.0489899	2668	chr10:97962693-98018014:-	chr10	-	97962693	98018014	FAM20A, golgi associated secretory pathway pseudokinase [Source:RGD Symbol;Acc:1306364]	ASRN6AP1B10007997311	protein_coding	AGGCAGGAACACTTTGAAAAAGCACACGGGATCCACCAAACCTCATCTTTACCCTTGGGT
ENSRNOT00000004659	protein_coding	Olr1588	2.21628	0.0157643	up	0.0955247	0.0572563	0.0382684	954	chr13:92146586-92147539:+	chr13	+	92146586	92147539	olfactory receptor 1588 [Source:RGD Symbol;Acc:1333597]	ASRN6AP1B10007293811	protein_coding	CTACTCTGTGTTAACACCTCTGGCTAATCCCATTATCTATAGTCTTCGAAACAAGGAACT
ENSRNOT00000068077	protein_coding	Prkd1	2.33305	0.0217214	up	0.290444	0.2378	0.0526443	2757	chr6:71035789-71349249:-	chr6	-	71035789	71349249	protein kinase D1 [Source:RGD Symbol;Acc:620964]	ASRN6AP1B10524260611	protein_coding	GCGCATGTCCGGGAGATGGCTTGCTCCATCGTGGACCAGAAGTTCCCTGAATGTGGCTTC
ENSRNOT00000015707	protein_coding	Kcns2	2.12526	0.0425135	up	0.488243	0.414427	0.0738154	1628	chr7:73588163-73590385:+	chr7	+	73588163	73590385	potassium voltage-gated channel, modifier subfamily S, member 2 [Source:RGD Symbol;Acc:621525]	ASRN6AP1B10000856011	protein_coding	ATAAAGTTAAGTCCCTCATGGCAAGCCTGACAAATATGAGTAGGAGTTCACCCAGTGAAC
ENSRNOT00000013282	protein_coding	Gp9	1.76617	0.00694403	up	0.446794	0.416017	0.0307769	1670	chr4:119680112-119682547:+	chr4	+	119680112	119682547	glycoprotein IX (platelet) [Source:RGD Symbol;Acc:1561601]	ASRN6AP1B10005895211	protein_coding	TTTCCATCCAGTTAAACCAATTCCACAATCTCTAGACATCCTGAGCCAGGTCCTGGGACC
ENSRNOT00000036551	protein_coding	Cept1	1.53108	0.0343601	up	0.941212	0.935018	0.0061943	2120	chr2:209118922-209160653:-	chr2	-	209118922	209160653	choline/ethanolamine phosphotransferase 1 [Source:RGD Symbol;Acc:1359727]	ASRN6AP1B10003790111	protein_coding	TCACGGGCTTGGGAAATCTCGCTAGCATGCAGATAATGTGGTAACTGTCAATCCATTTTA
ENSRNOT00000002313	protein_coding	Runx1	1.92997	0.0136439	up	0.796755	0.702816	0.0939394	2010	chr11:32769165-32858830:-	chr11	-	32769165	32858830	runt-related transcription factor 1 [Source:RGD Symbol;Acc:2283]	ASRN6AP1B10092924811	protein_coding	ACGTTGTTTATTCCAAAGAGTGTGGAATGTTTTCGGTTCCGGGTGGGGAAGACGCAGCCC
ENSRNOT00000078746	protein_coding	Cxcl3	1.52035	0.0458229	up	0.530249	0.506619	0.0236302	1084	chr14:18837821-18839595:-	chr14	-	18837821	18839595	chemokine (C-X-C motif) ligand 3 [Source:RGD Symbol;Acc:621812]	ASRN6AP1B10431929511	protein_coding	GCTCCCAGGCTTCAGAAAATCATCCAGAAGTTACTGAAGAGTGACAAGTCCAGCTGAGCT
ENSRNOT00000073330	protein_coding	Apod	1.69424	0.00798988	up	0.13501	0.0680671	0.0669433	961	chr11:72705129-72726301:+	chr11	+	72705129	72726301	apolipoprotein D [Source:RGD Symbol;Acc:2137]	ASRN6AP1B10005388711	protein_coding	AATAATAAACATTTTGCTGATCAGCTGTGTTTCCTGTGGATTCTGAGCCAGGTTTATTGA
ENSRNOT00000054724	protein_coding	Cyp2c22	1.57764	0.0132063	up	0.184782	0.104196	0.0805859	1709	chr1:259257657-259287684:-	chr1	-	259257657	259287684	cytochrome P450, family 2, subfamily c, polypeptide 22 [Source:RGD Symbol;Acc:620368]	ASRN6AP1B10005657011	protein_coding	TAGTCTTTCACACAGATGACTGAGACCCTGCTTCTACTTGTGAGCAAACAGGTCCTCCTG
ENSRNOT00000075775	protein_coding	AABR07034986.2	1.93369	0.0129856	up	0.462107	0.48654	-0.0244333	600	chr12:2905096-2911275:+	chr12	+	2905096	2911275		ASRN6AP1B10759341311	protein_coding	GGCTCACCACTGCAAGTTTTCAATTTCAGGACCTATTGGTCTGCAGGAGAACCCAAGATG
ENSRNOT00000086760	protein_coding	Hnf4g	1.89581	0.024411	up	0.153248	0.0918352	0.0614127	2876	chr2:100225888-100249811:-	chr2	-	100225888	100249811	hepatocyte nuclear factor 4, gamma [Source:RGD Symbol;Acc:1310102]	ASRN6AP1B10607812411	protein_coding	TGTATAATCCCAATGACAGTTCTGCCCCAGAGACAACAAGTATGAATACCACAGACAGTG
ENSRNOT00000021496	protein_coding	Kank1	1.51681	0.0262311	up	0.856004	0.724161	0.131843	5205	chr1:243276403-243398536:+	chr1	+	243276403	243398536	KN motif and ankyrin repeat domains 1 [Source:RGD Symbol;Acc:1307714]	ASRN6AP1B10050291011	protein_coding	AGTTAATGGCTGTGAAAACGCAGATGGAGTTCTGAATGGAGACCGTAACAAGGAAAAGAA
ENSRNOT00000001935	protein_coding	Sh2b2	1.58628	0.0345353	up	0.459061	0.400158	0.0589035	2806	chr12:23473270-23501036:+	chr12	+	23473270	23501036	SH2B adaptor protein 2 [Source:RGD Symbol;Acc:69284]	ASRN6AP1B10001115811	protein_coding	AACCCACTGGCTGCCTGCTTTGCTCGAGGGTAGCAAGCCACGTCTATCAAGCCCATGAAG
ENSRNOT00000038212	protein_coding	AC128848.1	1.64242	0.026791	up	0.166865	0.159807	0.007058	348	chr19:11302125-11302938:-	chr19	-	11302125	11302938		ASRN6AP1B10712081011	protein_coding	GCGACCGGAGGGACTAGGAAGCCTACTCTGACATCTTCCTCTTCTTTCTTTCCAGGCTGC
ENSRNOT00000067400	protein_coding	AC130146.1	1.6174	0.0270852	up	0.148991	0.0682147	0.0807766	657	chr15:27818627-27819376:-	chr15	-	27818627	27819376		ASRN6AP1B10000299111	protein_coding	TATATGGGGTACATCGGGTGATCTTGGCTGCGCTGACCTTTGCCTATGAGGGGGTGCTGG
ENSRNOT00000031035	protein_coding	Hoxb7	1.95757	0.0344199	up	0.233315	0.223778	0.00953728	1316	chr10:84135116-84138637:+	chr10	+	84135116	84138637	homeo box B7 [Source:RGD Symbol;Acc:1559918]	ASRN6AP1B10008031311	protein_coding	CATTTGGCTGCTGATTCTAGCTCCTAACCATGAGCCTCTTTCTGTATATCTGAAGGATGG
ENSRNOT00000076833	protein_coding	Znfx1	1.79007	0.0253451	up	0.987061	0.978191	0.00886994	7007	chr3:163787101-163847671:-	chr3	-	163787101	163847671	zinc finger, NFX1-type containing 1 [Source:RGD Symbol;Acc:1306344]	ASRN6AP1B10682705711	protein_coding	TTGTCTTTACTATGCACTTTAACCTATAAAGCCAATTAATAAAAATGATTGAAAAAACCT
ENSRNOT00000038336	protein_coding	Hmbox1	1.61077	0.0203011	up	0.186965	0.167788	0.0191773	1297	chr15:48199995-48284548:-	chr15	-	48199995	48284548	homeobox containing 1 [Source:RGD Symbol;Acc:1306787]	ASRN6AP1B10003388411	protein_coding	CCGGAATGCCAGCAGCTACCAGTGCTAAGTGGCCTTTTATAAGTTCTTCTGCCCATGAGG
ENSRNOT00000039383	protein_coding	Cxcl13	2.89179	0.0140014	up	0.971434	0.978763	-0.00732879	1138	chr14:15253125-15258207:-	chr14	-	15253125	15258207	C-X-C motif chemokine ligand 13 [Source:RGD Symbol;Acc:1564256]	ASRN6AP1B10538460811	protein_coding	TCCTATTCATCCAGTGTCATTCAATAAACTTAATCAAATAGTTTGCTTGTGACTGGTTCA
ENSRNOT00000075837	protein_coding	Rhpn1	1.50421	0.0499354	up	0.459635	0.39875	0.0608849	2026	chr7:116739062-116748534:+	chr7	+	116739062	116748534	rhophilin, Rho GTPase binding protein 1 [Source:RGD Symbol;Acc:1305688]	ASRN6AP1B10928933411	protein_coding	CAGGCCCCAGAGGGACCCCTATCCGTGTTCTCAACCAAGAATCGATGGCAGTTGGTCGGG
ENSRNOT00000061975	protein_coding	Cdkl4	1.87555	0.01069	up	0.416047	0.308981	0.107066	870	chr6:3234090-3254779:-	chr6	-	3234090	3254779	Cyclin-dependent kinase-like 4 [Source:UniProtKB/Swiss-Prot;Acc:Q3TZA2]	ASRN6AP1B10000647811	protein_coding	ACACCTGATGGGAGAAAACAAGCCGTCCAGTTAAAATTTGATCATCTTCCAAACATTTAG
ENSRNOT00000027393	protein_coding	Pcdha6	1.7242	0.0252551	up	0.372871	0.441215	-0.0683443	5238	chr18:30004565-30215896:+	chr18	+	30004565	30215896	protocadherin alpha 6 [Source:RGD Symbol;Acc:735165]	ASRN6AP1B10187329211	protein_coding	AGAACCATCTGTTTCTTTGGACTCCTCTGAGAAGCCCCGACAGCCCAACCCTGACTGGCG
ENSRNOT00000051280	protein_coding	RGD1562492	1.93883	0.00421366	up	0.220833	0.160461	0.060372	3187	chr1:101265272-101277204:+	chr1	+	101265272	101277204	similar to Orphan sodium- and chloride-dependent neurotransmitter transporter NTT5 (Solute carrier family 6 member 16) [Source:RGD Symbol;Acc:1562492]	ASRN6AP1B10111793211	protein_coding	GGGCACCATCATAACTTTCTCCTCCTACCAGACCAGAGAAAACAGTGGCACTCCATGCGT
NM_001271067	protein_coding	Myo9b	1.76771	0.00931902	up	0.920222	0.827395	0.0928272	7077	chr16:19669411-19754065:+	chr16	+	19669411	19754065		ASRN6AP1B10077207911	protein_coding	ACGCTTTTGAGGACATCATGGCTTTCTATGAGAGCAGGAACGATTTGCATAACCAAATCA
ENSRNOT00000016208	protein_coding	Xrcc3	1.69285	0.0133758	up	0.443838	0.326059	0.117779	1050	chr6:136371555-136379348:-	chr6	-	136371555	136379348	X-ray repair cross complementing 3 [Source:RGD Symbol;Acc:1306849]	ASRN6AP1B10002664411	protein_coding	ATGCAACTGATGGTTGACCGGATCCATGAGGACAGTGTTACCACAGGCTTGCCCAGAAGC
ENSRNOT00000060871	protein_coding	Nfasc	1.83277	0.0139208	up	0.391399	0.293114	0.0982851	9807	chr13:49335408-49522415:-	chr13	-	49335408	49522415	neurofascin [Source:RGD Symbol;Acc:620911]	ASRN6AP1B10083523211	protein_coding	ACCTTTATGACCAGTACAGCTTACACCAACAACCAGACTGACATCGCCACCCAGGGCTGG
ENSRNOT00000000041	protein_coding	Klhdc8a	2.08567	0.0478827	up	0.0809159	0.0693378	0.0115782	3199	chr13:49074644-49082729:+	chr13	+	49074644	49082729	kelch domain containing 8A [Source:RGD Symbol;Acc:1305132]	ASRN6AP1B10005087611	protein_coding	TGGTGGTAGGTGTTGTACTTTCAGCCGCATTTTCAAGGACCGAGTAAAACCTGGGTCTTT
ENSRNOT00000024704	protein_coding	Hmgxb3	1.72245	0.0299518	up	0.413302	0.633384	-0.220082	3407	chr18:56460395-56500941:-	chr18	-	56460395	56500941	HMG-box containing 3 [Source:RGD Symbol;Acc:1560009]	ASRN6AP1B10005273711	protein_coding	GACTAGCCAGATGTGGGGGAAGAATCAAGGCTGTTTCTCTAACCCTACAGAGCCAGTTGT
ENSRNOT00000064764	protein_coding	Tmem220	2.17076	0.0411446	up	0.246124	0.183571	0.0625529	576	chr10:53570989-53579321:+	chr10	+	53570989	53579321	transmembrane protein 220 [Source:RGD Symbol;Acc:1309576]	ASRN6AP1B10335365811	protein_coding	CCACAGGGAGCTTATACATCCATCATGTGACCTTCCTGTAACTAGCAAGAACACTCCAGT
ENSRNOT00000061687	protein_coding	Cd36	1.63037	0.0161991	up	0.102552	0.0872354	0.0153166	2436	chr4:14151343-14191498:+	chr4	+	14151343	14191498	CD36 molecule [Source:RGD Symbol;Acc:2301]	ASRN6AP1B10832140911	protein_coding	TGTACCTGTGAGTTGGCAAGAAGCAAGTGCTCTTCCTTGATTCTGCTGCACGAGGAGGAG
ENSRNOT00000042759	protein_coding	Sirpd	1.89127	0.0303933	up	0.581505	0.58727	-0.00576507	984	chr2:76923591-76940969:+	chr2	+	76923591	76940969	signal-regulatory protein delta [Source:RGD Symbol;Acc:2321536]	ASRN6AP1B10002455811	protein_coding	CTGCATATGTATCATTGTCCCAGAGCTTAAGTGCTATGCATATTGAGTTGTATTCTTGAT
ENSRNOT00000002819	protein_coding	Slc10a6	3.13544	0.0222853	up	0.700212	0.380366	0.319846	1113	chr14:7618022-7682377:+	chr14	+	7618022	7682377	solute carrier family 10 member 6 [Source:RGD Symbol;Acc:727800]	ASRN6AP1B10548615211	protein_coding	ATTGTCGCAGCATATCAGGCATACAAGAGGAGGCAGAAGAGTCAATACAGGAGACAGCAC
ENSRNOT00000046273	protein_coding	Atp2b4	1.5913	0.00893099	up	0.308199	0.275048	0.0331513	8531	chr13:50091430-50153823:+	chr13	+	50091430	50153823	ATPase plasma membrane Ca2+ transporting 4 [Source:RGD Symbol;Acc:621305]	ASRN6AP1B10549806911	protein_coding	CTCCTCCTGTGGGCAATCAGAGTGGTCAAAGTATTTCATAGTTTCCGAGACGTCATTCAT
ENSRNOT00000026518	protein_coding	Narfl	1.77	0.0314705	up	0.20025	0.128909	0.071341	2694	chr10:15143713-15153396:+	chr10	+	15143713	15153396	nuclear prelamin A recognition factor-like [Source:RGD Symbol;Acc:1305982]	ASRN6AP1B10008154611	protein_coding	TTCAGCTCAATAAATAGTCCCTAGATACCCTCCTAACTACTCAAATGACTGCCAAAGAGG
ENSRNOT00000066975	protein_coding	Acss3	1.51692	0.0440838	up	0.457121	0.391831	0.0652908	2442	chr7:49074595-49250953:-	chr7	-	49074595	49250953	acyl-CoA synthetase short-chain family member 3 [Source:RGD Symbol;Acc:1307051]	ASRN6AP1B10497275411	protein_coding	ACACCCCCACCAGGACAAGCAGGAAAATGTGTTCCAGGATACAATGGAAGCTACCTGTCT
ENSRNOT00000000049	protein_coding	Xpr1	1.64487	0.001228	up	0.217555	0.225021	-0.00746651	2452	chr13:72918490-73056765:-	chr13	-	72918490	73056765	xenotropic and polytropic retrovirus receptor 1 [Source:RGD Symbol;Acc:1306554]	ASRN6AP1B10467614011	protein_coding	GCAAGCTCACTGTGTTTCTTTCCTTTCCTTCTGGTTTAATCTTCATTTTCTATTTTTAAA
ENSRNOT00000055248	protein_coding	Hspb9	1.8417	0.0245616	up	0.330985	0.373036	-0.042051	646	chr10:88620655-88621300:+	chr10	+	88620655	88621300	heat shock protein family B (small) member 9 [Source:RGD Symbol;Acc:1309122]	ASRN6AP1B10000638111	protein_coding	GGAAGTTCTAAGTGCCCCAACCCACCTTAACGAACTAAACAACCGAGGCGTGCAGTAGCC
ENSRNOT00000050522	protein_coding	Spatc1	1.93823	0.0108185	up	0.377574	0.474232	-0.0966583	1582	chr7:117326279-117349957:+	chr7	+	117326279	117349957	spermatogenesis and centriole associated 1 [Source:RGD Symbol;Acc:1565316]	ASRN6AP1B10008581911	protein_coding	ACCCCAGTAGCCACAAGTTGGATGAGGACCTATGCCAGACACTCACACAGCGTTATGTGA
ENSRNOT00000071515	protein_coding	Tnfsf9	1.75106	0.0338914	up	0.993029	0.980538	0.0124909	1304	chr9:9909948-9912276:-	chr9	-	9909948	9912276	TNF superfamily member 9 [Source:RGD Symbol;Acc:727974]	ASRN6AP1B10002119511	protein_coding	CTGGGCAGCTGCTAGAAATCAAAGGTTCCCAAATCAAACTTTATATTTATATTAATAAGT
ENSRNOT00000034854	protein_coding	Galp	1.63326	0.0299798	up	0.245929	0.186859	0.0590699	594	chr1:71352419-71373605:-	chr1	-	71352419	71373605	galanin-like peptide [Source:RGD Symbol;Acc:620187]	ASRN6AP1B10006008911	protein_coding	ATTCCCTAATCTCACTAAGACATGTTGTGATATTTAAAGAGTTATTCTGCCCAGCTCCGG
ENSRNOT00000045845	protein_coding	Oprl1	1.77651	0.0343112	up	0.331484	0.253923	0.0775614	3008	chr3:177225737-177231663:+	chr3	+	177225737	177231663	opioid related nociceptin receptor 1 [Source:RGD Symbol;Acc:68438]	ASRN6AP1B10533450411	protein_coding	TGGGGAACTGCCTCGTCATGTATGTCATCCTCAGGCACACCAAGATGAAGACAGCTACCA
ENSRNOT00000084965	protein_coding	AABR07043101.1	1.85903	0.0196619	up	0.935905	0.887783	0.0481222	384	chr19:21049145-21049528:+	chr19	+	21049145	21049528		ASRN6AP1B10002519111	protein_coding	GGCATCATGGACCACAAAGAGGCAAGACGAAGACATACAGGAGGGAAAATCCCGGGATTC
ENSRNOT00000061522	protein_coding	AABR07016976.1	2.47271	0.0078923	up	0.261526	0.192167	0.0693587	676	chr15:5535164-5667328:-	chr15	-	5535164	5667328		ASRN6AP1B10002111811	protein_coding	TGTAACCATACCAATCTTGGGCTAAATTTGAAAGACCTTGAGATGTGGCCTGGAACATGC
ENSRNOT00000087398	protein_coding	Ppp2r3a	1.7071	0.0124063	up	0.970169	0.911379	0.05879	4204	chr8:109483855-109621408:-	chr8	-	109483855	109621408	protein phosphatase 2, regulatory subunit B'', alpha [Source:RGD Symbol;Acc:1306958]	ASRN6AP1B10002748911	protein_coding	CACCAACTAAGATTTATACGACAGTTTATAGAACCACAGAAGAGTTAAAAGAAGATATTC
NM_138904	protein_coding	Gls2	1.76308	0.00050835	up	0.136006	0.0671118	0.0688945	2247	chr7:2610963-2621853:+	chr7	+	2610963	2621853		ASRN6AP1B10009175811	protein_coding	GGAGGCCTAGGATGCACCCCATGACAGGTCTGTGTTCCAGGAGGGGGAGGAGGGGCATCC
ENSRNOT00000031988	protein_coding	Tln2	1.65585	0.0408715	up	0.660761	0.527482	0.133279	4314	chr8:73044277-73164620:-	chr8	-	73044277	73164620	talin 2 [Source:RGD Symbol;Acc:1565416]	ASRN6AP1B10657868211	protein_coding	GGTTCTGGGCGAGTCAATGGCAGGGATTTCACAGAATGCCAAAACTGGAGGAAACCCCAA
ENSRNOT00000071569	protein_coding	Vps37d	1.69239	0.0174468	up	0.306609	0.294403	0.0122056	1536	chr12:24651342-24656793:+	chr12	+	24651342	24656793	VPS37D, ESCRT-I subunit [Source:RGD Symbol;Acc:1587769]	ASRN6AP1B10222278911	protein_coding	GATTGTTCTCCTCATATCCTGAGCTAACCAACCCTTCCTGCAGTTTGAGGGCCCTCCGCC
ENSRNOT00000061556	protein_coding	AC106605.1	2.03354	0.0322356	up	0.416434	0.373541	0.0428927	1134	chr14:3304282-3351553:-	chr14	-	3304282	3351553		ASRN6AP1B10003548611	protein_coding	CCTGAGATTCAGAAAACGTGTCTCAGTATGCAGATTCAGTCCTTAGTGAGTATGGTCTGA
ENSRNOT00000007408	protein_coding	Kcnmb1	2.76151	0.0206681	up	0.460535	0.392657	0.0678774	1267	chr10:18911938-18919639:+	chr10	+	18911938	18919639	potassium calcium-activated channel subfamily M regulatory beta subunit 1 [Source:RGD Symbol;Acc:2961]	ASRN6AP1B10230071511	protein_coding	GGGGCCAGTGGAGAGAAACCATCTGCCAGCGGAGACCCAGGGAACTAAATGACTGTTGCC
ENSRNOT00000039835	protein_coding	Nsun7	1.77148	0.0199331	up	0.461428	0.391841	0.0695869	2614	chr14:43527579-43584343:-	chr14	-	43527579	43584343	NOP2/Sun RNA methyltransferase family member 7 [Source:RGD Symbol;Acc:1310137]	ASRN6AP1B10216487511	protein_coding	TGCCAGGCACCCATTTTTATTACCGCTTCATTGGATCAAAGGACTCTTCTAGGGAGGACA
ENSRNOT00000081593	protein_coding	Zfp217	1.50143	0.0311855	up	0.574405	0.683513	-0.109107	3485	chr3:166985381-166994286:-	chr3	-	166985381	166994286	zinc finger protein 217 [Source:RGD Symbol;Acc:1308451]	ASRN6AP1B10003100411	protein_coding	TGAGTGGTGATATCTCACAAGTGTCCTTATTCTAACTCCAGAGATCCTTAGCAGACAGCT
ENSRNOT00000019379	protein_coding	Slc31a2	1.72621	0.0402662	up	0.993407	0.990454	0.00295269	1765	chr5:78120607-78131114:+	chr5	+	78120607	78131114	solute carrier family 31 member 2 [Source:RGD Symbol;Acc:1307963]	ASRN6AP1B10007036311	protein_coding	CTCAATGAAAAGACGGTTTTAAGAAGCTTTGGGAATTAAAAACAAACACACCTTAATAAA
ENSRNOT00000025043	protein_coding	Rabep2	1.54606	0.00177647	up	0.1927	0.182203	0.0104975	2701	chr1:197839430-197856312:+	chr1	+	197839430	197856312	rabaptin, RAB GTPase binding effector protein 2 [Source:RGD Symbol;Acc:621416]	ASRN6AP1B10002015311	protein_coding	GAAGACAGGGCACAAGGGCTGGTTACTTCCTTCTTTCGTCTTCTGGATCTGGAAGAAGAA
NM_133572	protein_coding	Cdc25b	1.6107	0.0458648	up	0.496712	0.440292	0.0564199	2804	chr3:123731539-123741339:+	chr3	+	123731539	123741339		ASRN6AP1B10643890911	protein_coding	CTTCCCGCAGCATCCGAACTTTTGTGAGCCCCAGGACTACCGACCCATGAACCATGCAGC
ENSRNOT00000085170	protein_coding	Rhox2	1.68199	0.0093058	up	0.169738	0.130252	0.0394856	894	chrX:123887988-123993542:-	chrX	-	123887988	123993542	Rhox homeobox family member 2 [Source:RGD Symbol;Acc:1588607]	ASRN6AP1B10568960011	protein_coding	AGCTGGCAAGGGTGATGGGCGTGAGTGAGGCCAAAGTGCAGAGATGGTTTAAGAAGAGGA
ENSRNOT00000043387	protein_coding	Incenp	1.94525	0.0303151	up	0.256559	0.180254	0.0763051	3154	chr1:225926173-225952516:-	chr1	-	225926173	225952516	inner centromere protein [Source:RGD Symbol;Acc:1305292]	ASRN6AP1B10009583511	protein_coding	GCTTGGCTTGGCGGGAAGCTTTATCTGAGGAAGCCGCGGACTGGAATCGGAGTGGTCCGG
ENSRNOT00000080167	protein_coding	Ka11	2.05306	0.023677	up	0.283302	0.261262	0.0220395	895	chr10:88141667-88143965:-	chr10	-	88141667	88143965	type I keratin KA11 [Source:RGD Symbol;Acc:1359526]	ASRN6AP1B10063684411	protein_coding	GGCCTGGAGATAGAACTGCAGTCCCAGCTCAGCGTGAAAGCATCCTTGGAGAACAGCCTA
ENSRNOT00000079731	protein_coding	Hsp90b1	1.565	0.0144155	up	0.301511	0.226723	0.0747877	3168	chr7:27226596-27240533:-	chr7	-	27226596	27240533	heat shock protein 90 beta family member 1 [Source:RGD Symbol;Acc:1310482]	ASRN6AP1B10244511111	protein_coding	CCTTCCTTCTGTCTAATGTTTCTCATTCTAAGATCGAAAAGGCTGTGGTGTCCCAGCGCC
ENSRNOT00000055822	protein_coding	Tgm4	2.13228	0.014968	up	0.186373	0.0916237	0.0947492	2868	chr8:132120452-132157485:+	chr8	+	132120452	132157485	transglutaminase 4 [Source:RGD Symbol;Acc:620785]	ASRN6AP1B10443848911	protein_coding	ACTTGACAGGGTTGGAGAGAGGCAGCAGGACCATGGACTCCAGGAACATGCTTGTCGTTT
NM_001013242	protein_coding	Dnajc5g	1.80498	0.00151196	up	0.207539	0.181376	0.0261631	1521	chr6:26625526-26629590:-	chr6	-	26625526	26629590		ASRN6AP1B10163479311	protein_coding	ACCAAGTGAATGTCTCTTCTCAGCCTTCAAGATCAACAGGCGATAATTCCACCACAGGAA
ENSRNOT00000040687	protein_coding	LOC362901	2.47965	0.0308297	up	0.547413	0.418087	0.129326	978	chr7:75544552-75569778:-	chr7	-	75544552	75569778	Ac1254 [Source:RGD Symbol;Acc:1359425]	ASRN6AP1B10513824411	protein_coding	CCTCGCTATAGGACTGAAGCAGGGCCAGGGTGGATACATGAACACCGAACAGAGCCAGCA
ENSRNOT00000016324	protein_coding	Sptlc2	1.62312	0.0166597	up	0.914502	0.864585	0.0499166	1680	chr6:111339136-111417813:-	chr6	-	111339136	111417813	serine palmitoyltransferase, long chain base subunit 2 [Source:RGD Symbol;Acc:1305447]	ASRN6AP1B10047304211	protein_coding	AGCGGCTCATACCAAAGAAATACCAGGAGAGGCTTTGAAGGAGATAGATGAAGTTGGGGA
ENSRNOT00000082533	protein_coding	Gramd1c	2.12714	0.0483401	up	0.86216	0.676516	0.185644	3153	chr11:61609389-61661057:+	chr11	+	61609389	61661057	GRAM domain containing 1C [Source:RGD Symbol;Acc:1305433]	ASRN6AP1B10196591111	protein_coding	TTTCATGATGGATCAAATGAGACCATGAATTATGCTTGGATTCACCTTAGGAGGGCCCAT
ENSRNOT00000049651	protein_coding	Olr416	2.05463	0.00496555	up	0.218467	0.145143	0.0733237	936	chr3:20913668-20914603:-	chr3	-	20913668	20914603	olfactory receptor 416 [Source:RGD Symbol;Acc:1334305]	ASRN6AP1B10000618011	protein_coding	TGTTGAACCCCTTCATCTATAGTCTAAGGAACAAGGACATAAAAGGAGCCCTAAAGAGGC
ENSRNOT00000092157	protein_coding	Mpp5	1.56793	0.0403408	up	0.659728	0.502734	0.156993	2897	chr6:101924000-102026810:+	chr6	+	101924000	102026810	membrane palmitoylated protein 5 [Source:RGD Symbol;Acc:1308071]	ASRN6AP1B10006239311	protein_coding	CCGCTGCTAAAGTAAAGCCGGCGTCGTAGTGCTTTCTCAGAACTTAGACGGAGGTTGTCC
ENSRNOT00000079040	protein_coding	Cfhr1	1.76167	0.0440343	up	0.890891	0.869211	0.0216794	759	chr13:56836994-56877611:-	chr13	-	56836994	56877611	complement factor H-related 1 [Source:RGD Symbol;Acc:1310510]	ASRN6AP1B10247852811	protein_coding	GGGATTTGGACAGAACCACCGACATGCAAAGGTATCTTTGGAGGCCATCAGACCGTGGGG
ENSRNOT00000087297	protein_coding	Eea1	1.54672	0.0271085	up	0.450504	0.410044	0.0404598	4818	chr7:37018459-37186732:+	chr7	+	37018459	37186732	early endosome antigen 1 [Source:RGD Symbol;Acc:1310167]	ASRN6AP1B10429647811	protein_coding	AATGAAAGTTCTTCAGAGGGTTTCATCTGCCCATTGTGTATGAAAAGATGTGTAACTGCT
ENSRNOT00000085010	protein_coding	Tmc4	2.71194	0.0288508	up	0.464689	0.36966	0.0950297	2337	chr1:64046377-64126611:+	chr1	+	64046377	64126611	transmembrane channel-like 4 [Source:RGD Symbol;Acc:1304811]	ASRN6AP1B10466753311	protein_coding	ACAACGGGTGCAGAAAGTACAGTCCATCCACAAACATGGAAGAAAGTCCCAGGGAAGCCT
ENSRNOT00000066037	protein_coding	Tmprss9	2.56447	0.0399885	up	0.41065	0.336355	0.0742956	1695	chr7:11687853-11699448:-	chr7	-	11687853	11699448	transmembrane protease, serine 9 [Source:RGD Symbol;Acc:1309581]	ASRN6AP1B10486984411	protein_coding	CGGGCTGCACAGTGCTGAGTTACAGAGATGGCAATTCCAGCGTGATTGTGCATTTCCGGC
ENSRNOT00000058190	protein_coding	Ndufc1	1.60633	0.00726611	up	0.90156	0.755981	0.14558	384	chr2:140462900-140464607:-	chr2	-	140462900	140464607	NADH:ubiquinone oxidoreductase subunit C1 [Source:RGD Symbol;Acc:1586362]	ASRN6AP1B10003531811	protein_coding	TTTATAGAGTACATAGATTATGGGAAATAATTTATCTATTTGTTTGTGACCGAGACAGGG
ENSRNOT00000077739	protein_coding	Syt6	1.55875	0.0331476	up	0.20514	0.167367	0.0377733	4039	chr2:206064394-206127907:+	chr2	+	206064394	206127907	synaptotagmin 6 [Source:RGD Symbol;Acc:62012]	ASRN6AP1B10001292311	protein_coding	CCTGTCACAGCCTGGAGTTTTTATTCAATTAAATCTCTGTCTCTTGCCCATTTCTCTTGT
ENSRNOT00000065759	protein_coding	Plin1	1.52148	0.011314	up	0.38855	0.324372	0.0641785	2079	chr1:141458993-141470380:-	chr1	-	141458993	141470380	perilipin 1 [Source:RGD Symbol;Acc:3351]	ASRN6AP1B10586738711	protein_coding	GCCTGCCGGCTTCTGATGGATCTGGGATTCTGCTTTGCAGTGTGAAGAGTAAGGATGTCC
ENSRNOT00000032263	protein_coding	Tmem115	1.51611	0.0179045	up	0.447366	0.416084	0.0312821	2189	chr8:116289590-116294454:+	chr8	+	116289590	116294454	transmembrane protein 115 [Source:RGD Symbol;Acc:1310540]	ASRN6AP1B10791149311	protein_coding	TAGGCCACCTTCCTCACCTTCCCTCAAGCCAACGCCCGCCAGGAAGATGCAACGCGCCCT
ENSRNOT00000020012	protein_coding	Crem	1.6572	0.0199895	up	0.51623	0.508452	0.00777809	3365	chr17:57074525-57090888:+	chr17	+	57074525	57090888	cAMP responsive element modulator [Source:RGD Symbol;Acc:2402]	ASRN6AP1B10612578211	protein_coding	GCCCAACATGGCTGTAACTGGAGATGAAACTGCTGCCACAGGTGACATGCCAACTTACCA
ENSRNOT00000015016	protein_coding	Tpd52l3	2.03444	0.0165728	up	0.178501	0.115492	0.0630097	1390	chr1:248647170-248649962:+	chr1	+	248647170	248649962	tumor protein D52-like 3 [Source:RGD Symbol;Acc:1309391]	ASRN6AP1B10004081211	protein_coding	ATGGAGTCTCACTATATAGCAACCCATGTGATTTACCTGCCCTAGACTTCTAAGTACTGG
ENSRNOT00000077601	protein_coding	Tmc1	1.58068	0.0123198	up	0.40146	0.333041	0.0684191	1998	chr1:238336919-238381871:-	chr1	-	238336919	238381871	transmembrane channel-like 1 [Source:RGD Symbol;Acc:1308682]	ASRN6AP1B10812450611	protein_coding	TGTTGTTGGATTTTGGCCTGGCACAGTACTCTGTCCTCTTTTATGGCTATTACGACAATA
ENSRNOT00000039453	protein_coding	LOC681006	1.57029	0.0122573	up	0.133049	0.0633627	0.0696859	1055	chr1:279937727-279945557:-	chr1	-	279937727	279945557	hypothetical protein LOC681006 [Source:RGD Symbol;Acc:1584737]	ASRN6AP1B10001336511	protein_coding	GAGATTTAATAAGAATCCCTTAACTGCTGCCCCAGTAATTACCACTGTCGCCTAAGACAG
ENSRNOT00000081247	protein_coding	Stat5b	1.60014	0.0446739	up	0.424981	0.272488	0.152493	2484	chr10:88686208-88712309:-	chr10	-	88686208	88712309	signal transducer and activator of transcription 5B [Source:RGD Symbol;Acc:3774]	ASRN6AP1B10508464211	protein_coding	ATCATCGAGAAGCAGCCTCCTCAGGTGAAGGCGACCATCATCAGCGAGCAGCAGGCCAAG
ENSRNOT00000092186	protein_coding	Adap1	1.67719	0.03084	up	0.751805	0.579182	0.172622	1245	chr12:17416411-17467184:+	chr12	+	17416411	17467184	ArfGAP with dual PH domains 1 [Source:RGD Symbol;Acc:621418]	ASRN6AP1B10411435811	protein_coding	AGGAAGGCTACATGGAGAAGACAGGGCCCAAGCAGACAGAAGGCTTTCGGAAGCGCTGGT
ENSRNOT00000018003	protein_coding	Hykk	1.54091	0.00839034	up	0.291712	0.300112	-0.00840028	2504	chr8:59507990-59529366:+	chr8	+	59507990	59529366	hydroxylysine kinase [Source:RGD Symbol;Acc:1308677]	ASRN6AP1B10000498711	protein_coding	TAGGACCGTCTTTTACACGTAAGAAAGTACTGCCTGGTGAACCCTCAACCTCAGCACTAC
ENSRNOT00000087779	protein_coding	Ikzf2	1.52418	0.00577063	up	0.565641	0.426648	0.138993	1897	chr9:76632112-76768770:-	chr9	-	76632112	76768770	IKAROS family zinc finger 2 [Source:RGD Symbol;Acc:1308686]	ASRN6AP1B10351655911	protein_coding	CCGCAGAAGTTTGTGGGGGAAAAGCTCATGCGATTCAGCTACCCAGATATTCATTTTGAT
ENSRNOT00000032518	protein_coding	Iqcg	2.41457	0.013474	up	0.803609	0.563166	0.240444	1617	chr11:70967439-71007619:+	chr11	+	70967439	71007619	IQ motif containing G [Source:RGD Symbol;Acc:1311606]	ASRN6AP1B10082516611	protein_coding	AGCATTGTGAAGCTCCAGGCCTGGTGGCGAGGTACAGTCGTTCGGAGGGAAATTGGAAGT
ENSRNOT00000002289	protein_coding	Ripply3	3.1862	0.039375	up	0.438072	0.241	0.197072	1424	chr11:34557679-34565776:+	chr11	+	34557679	34565776	ripply transcriptional repressor 3 [Source:RGD Symbol;Acc:1308788]	ASRN6AP1B10000023311	protein_coding	TCTGTCTTCCTGTATATTCCACCCTGTATGGATTTTTACTTGGAATAAATATTTTGAAAG
ENSRNOT00000060497	protein_coding	Pcdhb2	1.68452	0.00364896	up	0.377496	0.478208	-0.100712	2397	chr18:30375798-30378194:+	chr18	+	30375798	30378194	protocadherin beta 2 [Source:RGD Symbol;Acc:1563132]	ASRN6AP1B10004637411	protein_coding	AGATTTCAAGTTCCTGAAACCAATTATCCCAAATTTCCTTCTTCAGAATTCAGAGAGAGA
NM_001105889	protein_coding	Tmem30c	1.69747	0.0195667	up	0.2998	0.201577	0.098223	1291	chr11:45337518-45356425:+	chr11	+	45337518	45356425		ASRN6AP1B10173455911	protein_coding	GGGACACTGACTGGACTCTGCTGATTTGGGACTTAGCCTCTATACTTCATGTGAATTACC
ENSRNOT00000078500	protein_coding	Tm6sf1	1.55389	0.0310982	up	0.360606	0.280762	0.0798439	1417	chr1:143675985-143702421:+	chr1	+	143675985	143702421	transmembrane 6 superfamily member 1 [Source:RGD Symbol;Acc:1307978]	ASRN6AP1B10268013511	protein_coding	CCTACATCTTCAACCACCTGGCGGCCCAGCACGATTCCTGGACCATTGTTGGGGTTGCTG
ENSRNOT00000089553	protein_coding	Exosc9	1.58897	0.00597022	up	0.2147	0.195447	0.0192531	1539	chr2:123264694-123294880:+	chr2	+	123264694	123294880	exosome component 9 [Source:RGD Symbol;Acc:1307888]	ASRN6AP1B10001245811	protein_coding	GTCTCGGAGGCAGTTCTGTTGGTCACTATGCTCTCTGGCCAGTGAGGTAAGCTTCTATAA
ENSRNOT00000075476	protein_coding	Islr	1.82643	0.0303728	up	0.66426	0.488703	0.175558	1989	chr8:62946732-62948720:-	chr8	-	62946732	62948720	immunoglobulin superfamily containing leucine-rich repeat [Source:RGD Symbol;Acc:1596359]	ASRN6AP1B10005023511	protein_coding	TTGTGTCTGCCTCTTGAGACACTTGTTCCTCCCGTCCTTCCGAGGATGCACCAGTAGCCT
ENSRNOT00000004821	protein_coding	Tlr5	1.64046	0.00763141	up	0.186363	0.167615	0.0187479	4255	chr13:101381510-101385764:+	chr13	+	101381510	101385764	toll-like receptor 5 [Source:RGD Symbol;Acc:631351]	ASRN6AP1B10000962211	protein_coding	CTAACTGTTCTTCTTTCTTCCCCACAACTATACGACAGCTGTTGTATCAGGTACACAACA
ENSRNOT00000093179	protein_coding	Zbtb20	1.60994	0.0220391	up	0.492866	0.558108	-0.0652412	2891	chr11:62017745-62396967:-	chr11	-	62017745	62396967	zinc finger and BTB domain containing 20 [Source:RGD Symbol;Acc:1560387]	ASRN6AP1B10116698611	protein_coding	ACAGCTTCCCACAGAGTCTAAGCTTGCCAGAGTCCTGATGGAAATAGCGCTTAATGACCA
NM_001007802	protein_coding	Cmtm6	1.68652	0.0387832	up	0.285204	0.174817	0.110387	598	chr8:122789208-122804913:+	chr8	+	122789208	122804913		ASRN6AP1B10782661311	protein_coding	CTGAAGTCCAATGGAGAACGGAGCGGTGTACAGTCCCACCACGGAGGCGGCCCCGGGCGC
ENSRNOT00000017592	protein_coding	Tram2	1.58349	0.0094985	up	0.339622	0.315547	0.0240752	1389	chr9:27117869-27192135:-	chr9	-	27117869	27192135	translocation associated membrane protein 2 [Source:RGD Symbol;Acc:1589151]	ASRN6AP1B10003014311	protein_coding	CTCCTCTCTACCTTCTAGCCTTTCTCTTCTTTCATAAACTGTTCTCAATAAAGCCAAAAA
ENSRNOT00000035247	protein_coding	Prkdc	1.7012	0.0416987	up	0.549571	0.752311	-0.20274	12774	chr11:89293696-89510871:-	chr11	-	89293696	89510871	protein kinase, DNA activated, catalytic polypeptide [Source:RGD Symbol;Acc:1308982]	ASRN6AP1B10005315211	protein_coding	TTACCAACCCTAATGTCCTAACTAACTTCAATCCCTGAGACCCATATTGGAGGCAATGAA
ENSRNOT00000016683	protein_coding	Olr1630	1.98461	0.00905459	up	0.272056	0.207293	0.0647637	972	chr15:26938940-26939911:-	chr15	-	26938940	26939911	olfactory receptor 1630 [Source:RGD Symbol;Acc:1334248]	ASRN6AP1B10003013611	protein_coding	TACCTCCGACCACCCAAAATTGCTGAAATGCCATTTGTAACAAGGATTCCCCATGATTGA
ENSRNOT00000089601	protein_coding	Ubr7	1.51047	0.0056301	up	0.244575	0.178351	0.066224	1733	chr6:126636491-126654765:+	chr6	+	126636491	126654765	ubiquitin protein ligase E3 component n-recognin 7 (putative) [Source:RGD Symbol;Acc:1359144]	ASRN6AP1B10004039711	protein_coding	ATTTTCTTCCTTCTCCTTCCTTGGGATTGGTTGGCTGGTGCTCGGGCCCCTCCTTCTCGC
NM_001177819	protein_coding	LOC100362110	1.55429	0.0176091	up	0.145403	0.141075	0.00432851	1866	chr13:40898438-41836153:+	chr13	+	40898438	41836153		ASRN6AP1A10033380111	protein_coding	AATTGCAGCTGTAAAGGTTTATTGCTCCAACTTCTCTCTCATGCTCTACTGGGCCTTGCA
ENSRNOT00000086957	protein_coding	Tmprss5	2.10777	0.0208881	up	0.260452	0.23977	0.0206822	2144	chr8:53411316-53429420:+	chr8	+	53411316	53429420	transmembrane protease, serine 5 [Source:RGD Symbol;Acc:628625]	ASRN6AP1B10098065411	protein_coding	AGACCAGCAGCAACCCATATCTTTCAGAATAAATGGTGAGGATCTTCTGCTTGAAGTGCA
NM_001009499	protein_coding	Ly49i4	2.1201	0.00844734	up	0.377646	0.336408	0.0412371	843	chr4:164515528-164899041:-	chr4	-	164515528	164899041		ASRN6AP1B10330155311	protein_coding	ATCCTCTGTTCAGTTCTGATGGTAACTGTTGCAGCATTGGTGACAAACATTTTTCAGTAT
ENSRNOT00000086354	protein_coding	RGD1624210	1.53732	0.0277191	up	0.220177	0.2283	-0.00812227	801	chr20:4269393-4270193:-	chr20	-	4269393	4270193	similar to butyrophilin-like 7 [Source:RGD Symbol;Acc:1624210]	ASRN6AP1B10060309211	protein_coding	AGAGGGGGAAGAAACTCCATTCCTCTAGCGTGTCAGGGACACTCTGTTCCCATAGTGTGG
ENSRNOT00000093603	protein_coding	Fbxl3	1.53696	0.0450134	up	0.283743	0.201925	0.0818182	1476	chr15:93649250-93666808:-	chr15	-	93649250	93666808	F-box and leucine-rich repeat protein 3 [Source:RGD Symbol;Acc:1305660]	ASRN6AP1B10009490511	protein_coding	TGGTCGCACTGCAGACCTCCACCCGGAAGCAGCCAGGTCAGGGCATCTCCGAGCCGCGAG
ENSRNOT00000002523	protein_coding	Klhl42	1.59054	0.0439065	up	0.786458	0.771997	0.014461	3228	chr4:181481147-181502916:+	chr4	+	181481147	181502916	kelch-like family, member 42 [Source:RGD Symbol;Acc:1560924]	ASRN6AP1B10003989811	protein_coding	TATAGCCATGCCTCTAATACAGCCTTAGAGCCTAGTTATAAAACTCTTACTTGCACAACT
ENSRNOT00000090024	protein_coding	AABR07027925.1	1.65414	0.0076762	up	0.398934	0.342413	0.0565216	498	chr17:49417067-49456963:+	chr17	+	49417067	49456963		ASRN6AP1B10075237511	protein_coding	TCTTCATCCTCCTCTTCTTCAGCTTTGAGCGTGGGCCAGTTAGTCAGCAGTGTCCAAGGA
ENSRNOT00000036813	protein_coding	LOC501110	1.7426	0.0362596	up	0.825294	0.824806	0.000488185	2011	chr9:27475273-27511176:-	chr9	-	27475273	27511176	similar to Glutathione S-transferase A1 (GTH1) (HA subunit 1) (GST-epsilon) (GSTA1-1) (GST class-alpha) [Source:RGD Symbol;Acc:1565402]	ASRN6AP1B10006071911	protein_coding	CTTCTCAAGTGATGGGATTAAACTTGTGCACCACTACGCTACTATTATTTTTAATAATAA
ENSRNOT00000041859	protein_coding	Plod2	1.88108	0.00456753	up	0.145563	0.0880184	0.0575445	3609	chr8:99977334-100059736:+	chr8	+	99977334	100059736	procollagen lysine, 2-oxoglutarate 5-dioxygenase 2 [Source:RGD Symbol;Acc:3353]	ASRN6AP1B10459490611	protein_coding	TGTCTCTCTGCCGCAATGCTCGAGACATGGGTGTGTTTATGTACATTTCTAACAGACATG
NM_199503	protein_coding	Pcdha6	1.98724	0.0126063	up	0.377234	0.407975	-0.0307409	5244	chr18:29951094-30215896:+	chr18	+	29951094	30215896		ASRN6AP1B10214527611	protein_coding	CCACCCAGAAGTAAATTCAGATCTTTCTGGTAACCCCCGACAGCCCAACCCTGACTGGCG
ENSRNOT00000075136	protein_coding	AABR07051726.1	2.60552	0.02701	up	0.189371	0.117356	0.0720154	306	chr3:20163337-20163642:+	chr3	+	20163337	20163642		ASRN6AP1B10006463111	protein_coding	GTAGAGCCTGAGGATTTAGGAGTATATTACTGCTTACAACATACACATTTACCTCCCACA
ENSRNOT00000054926	protein_coding	Uts2r	1.7459	0.0170918	up	0.316679	0.29862	0.0180585	1161	chr10:110364291-110365451:+	chr10	+	110364291	110365451	urotensin 2 receptor [Source:RGD Symbol;Acc:621884]	ASRN6AP1B10005709711	protein_coding	CCTTCCTCTACACTCTGCTCACCAAGAACTATCGAGAGTACCTACGTGGCCGCCAGCGGT
ENSRNOT00000091966	protein_coding	AABR07054850.1	1.56042	0.0258257	up	0.118305	0.0632439	0.0550616	1125	chr3:171884597-171893901:-	chr3	-	171884597	171893901		ASRN6AP1B10712337411	protein_coding	AACTTCTCCAAGCCAAGCAGCTGTGGTGGCCCAGGAATCTGGTCAGTAGGCCCCCCTGAT
ENSRNOT00000016984	protein_coding	Vamp5	1.67608	0.0139001	up	0.52088	0.45416	0.0667197	306	chr4:100231561-100232559:-	chr4	-	100231561	100232559	vesicle-associated membrane protein 5 [Source:RGD Symbol;Acc:620419]	ASRN6AP1B10000133711	protein_coding	ATCCTGGTTGTGCTTCTGGTCATCTTTCTTCCGAGTGGAGAGGACAGTAGTAAACCATAG
ENSRNOT00000064569	protein_coding	Slc5a9	1.87245	0.000885958	up	0.268028	0.178653	0.0893745	3398	chr5:131836934-131860637:-	chr5	-	131836934	131860637	solute carrier family 5 member 9 [Source:RGD Symbol;Acc:1311383]	ASRN6AP1B10408755511	protein_coding	ACCACCTCAGAGCCTGAACAACCAGAAGTCCTACACAGGTCCTGGGGGAAATGGCTGTGG
ENSRNOT00000026293	protein_coding	Inpp5j	1.73238	0.0350047	up	0.937939	0.884591	0.053348	3323	chr14:83730862-83741969:-	chr14	-	83730862	83741969	inositol polyphosphate-5-phosphatase J [Source:RGD Symbol;Acc:620541]	ASRN6AP1B10002392711	protein_coding	GTAACGGACAGATGTTCCAATCTTGGAGGTCATCCATTAGGAATTAAATTCTCCAGCTTC
ENSRNOT00000047974	protein_coding	LOC103690286	1.5035	0.0345904	up	0.138316	0.0810834	0.057233	945	chr10:44174086-44175030:-	chr10	-	44174086	44175030	olfactory receptor 2T29-like [Source:RGD Symbol;Acc:9196653]	ASRN6AP1B10006472811	protein_coding	ACAGAAGCTGTGAAGAAATTGTTGGGTATGAGCATCCTCTTCCAAGAAATTGTAAAGTAA
ENSRNOT00000076765	protein_coding	Zfx	1.50826	0.0442163	up	0.297087	0.271773	0.0253143	1537	chrX:63162480-63165759:-	chrX	-	63162480	63165759	zinc finger protein X-linked [Source:RGD Symbol;Acc:1562664]	ASRN6AP1B10794619711	protein_coding	TGGGCAGCTGCTTACGCAATAATTATTGGCCCAGATGGACATCCTCTCACTGTCTACCCT
ENSRNOT00000008360	protein_coding	Tle6	1.6841	0.00580512	up	0.787581	0.820355	-0.0327744	1999	chr7:10962330-10988137:+	chr7	+	10962330	10988137	transducin-like enhancer of split 6 [Source:RGD Symbol;Acc:1561530]	ASRN6AP1B10000419711	protein_coding	ATGAGGTGTGCAGACCCTGAGTCATAGGTAATAAAGCATTTTAAAAGGCGGAGATTGTCC
ENSRNOT00000072723	protein_coding	LOC103690053	2.37667	0.000646293	up	0.333822	0.254013	0.079809	1356	chr17:57507659-57526461:-	chr17	-	57507659	57526461	ankyrin repeat domain-containing protein 26-like [Source:RGD Symbol;Acc:9147085]	ASRN6AP1B10005033211	protein_coding	CTTCCTCCATTTTTCATGACATATGGCATTTCCTACTTTAATATTCTTACATAGTTGATT
ENSRNOT00000002844	protein_coding	Rest	2.02402	0.0288091	up	0.481173	0.295764	0.185409	4240	chr14:33134511-33164141:-	chr14	-	33134511	33164141	RE1-silencing transcription factor [Source:RGD Symbol;Acc:621069]	ASRN6AP1B10253701011	protein_coding	TATCAGAACCAAAGGGCAAGATCCGGCAGGAAGCTACAGTTATGGCCACCCAGGTGATGG
ENSRNOT00000081424	protein_coding	Cdc6	1.62817	0.0428751	up	0.143446	0.0887211	0.0547249	2877	chr10:86819472-86833402:+	chr10	+	86819472	86833402	cell division cycle 6 [Source:RGD Symbol;Acc:1309157]	ASRN6AP1B10351611211	protein_coding	GTGCAAAGCTCCGTGAGTTGTGTGGCCATCATGCCTCAAACCCGATCCCAGACACAAGCT
ENSRNOT00000019536	protein_coding	Armc8	1.53769	0.0371879	up	0.993071	0.979882	0.013189	4447	chr8:107723359-107819050:-	chr8	-	107723359	107819050	armadillo repeat containing 8 [Source:RGD Symbol;Acc:1310477]	ASRN6AP1B10007746211	protein_coding	TGGTAGTGTTTGGATAATATGATTTTAACACGTGCTAATAAAAGCCAAGAAAAGTCATGG
NM_001007150	protein_coding	AABR07046707.1	1.51072	0.042871	up	0.977744	0.978986	-0.00124164	2816	chr5:2314683-2401831:+	chr5	+	2314683	2401831		ASRN6AP1B10435437311	protein_coding	CAGCCTTCAAAACAACTGGAATATTTAGCAAGGATTCAAGGCTTTCAGGTATGATTTTAA
ENSRNOT00000063864	protein_coding	Abi3bp	1.51543	0.0327374	up	0.314209	0.290066	0.0241427	2568	chr11:46208075-46369577:-	chr11	-	46208075	46369577	ABI family member 3 binding protein [Source:RGD Symbol;Acc:1562717]	ASRN6AP1B10747639611	protein_coding	GGAGGTTGAAAAAGTGGCAGGGCAGCCAGTAACAGCTCCCAGGCAGACAACCAGCCCGCC
ENSRNOT00000026586	protein_coding	Pde2a	2.10486	0.0389617	up	0.387576	0.276542	0.111034	4155	chr1:166534643-166626147:+	chr1	+	166534643	166626147	phosphodiesterase 2A [Source:RGD Symbol;Acc:620965]	ASRN6AP1B10009015811	protein_coding	AGGAGGCAGCAGAGCTGGATCGGGTGTTGAGTACAGCCAGAGTCAAGAACAGCCATAGCT
ENSRNOT00000055349	protein_coding	Bpifb3	1.75804	0.00977932	up	0.457621	0.432476	0.0251447	1771	chr3:149401890-149416506:+	chr3	+	149401890	149416506	BPI fold containing family B, member 3 [Source:RGD Symbol;Acc:1565613]	ASRN6AP1B10008466611	protein_coding	GTGATTATGACTGTTTGGGGATGGGGTTGACTGGACAGCCACAGATCTGCTTCAGAAAGC
ENSRNOT00000055318	protein_coding	Ttll7	1.71256	0.0362389	up	0.796453	0.668342	0.128112	2670	chr2:252771017-252850495:+	chr2	+	252771017	252850495	tubulin tyrosine ligase-like family, member 7 [Source:MGI Symbol;Acc:MGI:1918142]	ASRN6AP1B10621047411	protein_coding	GTCTTTCCAGTGGAACGAGTCTTTGCGGCAACTGAAGACAAAAGAGCAGGAAGACGACCT
ENSRNOT00000038940	protein_coding	RGD1564836	1.53635	0.0389473	up	0.50199	0.30638	0.19561	276	chrX:33349206-33349481:-	chrX	-	33349206	33349481	similar to HMGA1b [Source:RGD Symbol;Acc:1564836]	ASRN6AP1B10000250711	protein_coding	GGGGCAGCCAAGACGCAGAAAGTTACCACAACTCAGGAGAGGAAACCAAGGGGCAGACCC
ENSRNOT00000090724	protein_coding	Plekhh2	1.61574	2.5808e-06	up	0.167052	0.103417	0.063635	4837	chr6:7793735-7893769:+	chr6	+	7793735	7893769	pleckstrin homology, MyTH4 and FERM domain containing H2 [Source:RGD Symbol;Acc:1304935]	ASRN6AP1B10390503611	protein_coding	CTTGGCCAAACCTATAACACCGTCATCACTTGGCAATAATTTTATCTGGCTGGCTGTCCA
NM_012519	protein_coding	Camk2d	2.50341	0.0319733	up	0.0941561	0.0248027	0.0693534	2301	chr2:230901126-231130336:+	chr2	+	230901126	231130336		ASRN6AP1B10716526811	protein_coding	CTCGCCGGCGAGCTACTTTCGGACAAGGAAAGTGAGGGCGGCCCCGGGTGACAGCGCGGC
ENSRNOT00000065023	protein_coding	Cul4b	1.55225	0.0237175	up	0.883641	0.885081	-0.00143969	3821	chrX:124832628-124870329:-	chrX	-	124832628	124870329	cullin 4B [Source:RGD Symbol;Acc:1564494]	ASRN6AP1B10004736311	protein_coding	ATGACTCTGGGATGTGTACAGAAGACAGCTCCAAATTCACTGTGCTCATTAACAGGAACT
ENSRNOT00000018677	protein_coding	Gpat2	1.70808	0.014735	up	0.178084	0.251361	-0.0732773	2617	chr3:119994537-120003090:+	chr3	+	119994537	120003090	glycerol-3-phosphate acyltransferase 2, mitochondrial [Source:RGD Symbol;Acc:1304904]	ASRN6AP1B10007035811	protein_coding	AAAACCCGTGTTTGCGCATCATTTAGTGTAATAAATAGACTAGGTTAGTTTCTTCCCTAA
ENSRNOT00000024658	protein_coding	Slc28a2	2.00392	0.0230589	up	0.482043	0.335327	0.146716	2627	chr3:114355798-114647382:+	chr3	+	114355798	114647382	solute carrier family 28 member 2 [Source:RGD Symbol;Acc:61840]	ASRN6AP1B10191488411	protein_coding	CACAGCTGCAGAGACCCTGGCCGTGGCAGGAAACATCTTTGTGGGAATGACAGAGGCACC
ENSRNOT00000078310	protein_coding	Nedd9	3.14716	0.0261214	up	0.542369	0.284655	0.257714	3493	chr17:22984844-23178516:+	chr17	+	22984844	23178516	neural precursor cell expressed, developmentally down-regulated 9 [Source:RGD Symbol;Acc:1306276]	ASRN6AP1B10586192611	protein_coding	TCCAAAGTGCCAACGCTCCTTAAGGGAAAATGTGGGCGAGGAAGAAACACTGACAGGCGA
ENSRNOT00000009757	protein_coding	Hes7	1.94043	0.0225604	up	0.295458	0.155654	0.139804	752	chr10:55707164-55709687:+	chr10	+	55707164	55709687	hes family bHLH transcription factor 7 [Source:RGD Symbol;Acc:1305914]	ASRN6AP1B10008030311	protein_coding	CCCGAAGCTGGAGAAAGCAGAGATACTGGAGTTCGCCGTGGGCTACTTGAGGGAGCGAAG
ENSRNOT00000071697	protein_coding	Sec22c	1.80045	0.00558005	up	0.749579	0.729827	0.0197522	909	chr8:130324495-130338325:-	chr8	-	130324495	130338325	SEC22 homolog C, vesicle trafficking protein [Source:RGD Symbol;Acc:1590146]	ASRN6AP1B10007904611	protein_coding	TTTTCTGTCTTCATATCAGATCCTGACCAGACAGCTGCAGGAGAGGCAGTCCGACTACGG
NM_017272	protein_coding	Aldh1a7	1.76206	0.0294639	up	0.914916	0.843365	0.0715507	2024	chr1:240561951-240601789:-	chr1	-	240561951	240601789		ASRN6AP1A10079884711	protein_coding	AGACAGTCGCAATGAAAATATCTCAGAAGAACTCCTAAAGAAGCCAGCAGAGTGACGAGA
ENSRNOT00000082999	protein_coding	Ppp1r18	1.54272	0.0472226	up	0.835903	0.722217	0.113687	1016	chr20:3372413-3374344:-	chr20	-	3372413	3374344	protein phosphatase 1, regulatory subunit 18 [Source:RGD Symbol;Acc:1309543]	ASRN6AP1B10064369311	protein_coding	ACCAAGGCCCTAATCGTGGATGAGTCCTGCCGGCGGTGACCATCTTCGAGTTTGGGCATA
NM_001024302	protein_coding	Lysmd1	1.55844	0.026473	up	0.848255	0.837999	0.0102555	2071	chr2:196304492-196531344:+	chr2	+	196304492	196531344		ASRN6AP1A10032574211	protein_coding	TGGCTGGATTAGCACTCAAATACGGGGTGACGATGGAGCAGATTAAACGTACAAACCGCC
ENSRNOT00000023951	protein_coding	Ccl21	2.20906	0.00773332	up	0.336303	0.284446	0.0518572	836	chr5:58197680-58198782:-	chr5	-	58197680	58198782	C-C motif chemokine ligand 21 [Source:RGD Symbol;Acc:1311996]	ASRN6AP1B10006436611	protein_coding	CTTCCTTTTTCCTTGCACCTATGATATATACCTAACTGAATAAAAAGCTGGTCCAGCCTC
ENSRNOT00000083069	protein_coding	Golph3l	1.78761	0.00348059	up	0.238764	0.108594	0.13017	3199	chr2:197715761-197750115:+	chr2	+	197715761	197750115	golgi phosphoprotein 3-like [Source:RGD Symbol;Acc:1359281]	ASRN6AP1B10060175711	protein_coding	ACATGCTGTATTATTTGAAGGTGAAAATGACAACATTAACTCACCGGACCCGTCGAACTG
ENSRNOT00000085012	protein_coding	Fam35a	1.55291	0.0364836	up	0.30104	0.215011	0.0860294	3354	chr16:10570314-10661528:-	chr16	-	10570314	10661528	family with sequence similarity 35, member A [Source:RGD Symbol;Acc:1565067]	ASRN6AP1B10224194311	protein_coding	ATTGCCTCAGCAGAGTGATAGTGCCTTCCTCAGAGGTCACCTACGGCATGGTCGCTGCGG
ENSRNOT00000037415	protein_coding	RGD1559578	1.60583	0.0414539	up	0.133965	0.0791411	0.0548239	1163	chr10:98090853-98124743:-	chr10	-	98090853	98124743	RGD1559578 [Source:RGD Symbol;Acc:1559578]	ASRN6AP1B10000236711	protein_coding	CGTGTTTATACACTCTTAAGAAATGACTATATCACGCCCCGTGTGGATGCTCTGGCACAG
ENSRNOT00000006533	protein_coding	Cyp4f1	1.55122	0.00971774	up	0.974513	0.938489	0.0360234	2228	chr7:15179467-15190796:-	chr7	-	15179467	15190796	cytochrome P450, family 4, subfamily f, polypeptide 1 [Source:RGD Symbol;Acc:70926]	ASRN6AP1B10002236711	protein_coding	ATTACTTTTCTGTGGGCACTAAATTACTGTGCTTATTAAACCATAAGACCGGCAATTTTT
ENSRNOT00000005381	protein_coding	Sgca	1.68157	0.0270366	up	0.206722	0.143831	0.0628909	1693	chr10:82770905-82785142:-	chr10	-	82770905	82785142	sarcoglycan, alpha [Source:RGD Symbol;Acc:1308062]	ASRN6AP1B10001144111	protein_coding	ACATAGCTACGACTGATTCCAGCTCCTAGTCCACTTGGACCTCTGGCTCCAAACAGGCAG
NM_001109109	protein_coding	Lpar2	2.06466	0.0308207	up	0.760827	0.689832	0.0709951	2836	chr16:21343313-21348913:-	chr16	-	21343313	21348913		ASRN6AP1B10005546711	protein_coding	TGCCGAATAGCAGCAGGAATTTGAAGCTCTGTCTTATCTGAGGCCAAATTCTTAAGGCAT
ENSRNOT00000081004	protein_coding	LOC690276	1.51528	0.0275058	up	0.264733	0.242236	0.0224969	1005	chr6:42308738-42312935:-	chr6	-	42308738	42312935	hypothetical protein LOC690276 [Source:RGD Symbol;Acc:1582838]	ASRN6AP1B10458190411	protein_coding	CACAGCAGGTGGGTATGGAGTGGACACAGGCCAGGAAGCCCTCACAAGTGCTCTTGGTTC
ENSRNOT00000005875	protein_coding	AABR07057436.1	2.05149	0.00470428	up	0.131771	0.125076	0.00669411	1351	chr7:71124921-71226150:-	chr7	-	71124921	71226150		ASRN6AP1B10005481711	protein_coding	CAGTTTTATTTTGTCTTAAAACCATGGCTTTCTTTGGATTCCTTTCCTTTCATAATTGAA
NM_001003710	protein_coding	C5ar2	1.93747	0.027731	up	0.142432	0.0733921	0.0690399	1312	chr1:78166809-78180216:-	chr1	-	78166809	78180216		ASRN6AP1B10222063511	protein_coding	ATTCAGCCAACGTGGGAGCAGTCGGAAGAGAAGGTGTCTGGGGCCAGGATGCTGAACGAC
ENSRNOT00000029845	protein_coding	Tmem140	1.78951	0.0221413	up	0.96313	0.958042	0.00508777	1371	chr4:62380914-62391912:+	chr4	+	62380914	62391912	transmembrane protein 140 [Source:RGD Symbol;Acc:1549759]	ASRN6AP1B10006402111	protein_coding	GGTAACGAGTTCTTCACTCTGTGCTCATCAGTAAGCCAAAGTGAACCCAAAGAAACGTGG
ENSRNOT00000076457	protein_coding	AABR07020966.1	3.55339	0.024749	up	0.37531	0.209399	0.165912	588	chr13:49005413-49035403:+	chr13	+	49005413	49035403		ASRN6AP1B10544410711	protein_coding	AGCGATGACAGTGAAGGTGCGCTGCAAGACCAAGTCCGAGGAACAAGCGTCGGTGTGTCA
ENSRNOT00000079598	protein_coding	Nxpe3	1.94851	0.0350828	up	0.896369	0.667932	0.228437	2760	chr11:47200029-47238356:+	chr11	+	47200029	47238356	neurexophilin and PC-esterase domain family, member 3 [Source:RGD Symbol;Acc:1584648]	ASRN6AP1B10361243911	protein_coding	AGGAATCTCGCATACTTGGACCATGAGACGATATCAGAGACATTCATCGACAGCAGCGGA
ENSRNOT00000064933	protein_coding	Rasl10a	1.77032	0.0305997	up	0.512221	0.401452	0.11077	950	chr14:85311833-85313187:+	chr14	+	85311833	85313187	RAS-like, family 10, member A [Source:RGD Symbol;Acc:1306100]	ASRN6AP1B10473677411	protein_coding	GCAGTAGGAGCATACGTTGGGAGTGGCCGGACCCTAAAGACTGGAGCTTGCAGGACACGG
ENSRNOT00000090674	protein_coding	Cdc16	1.54866	0.0471253	up	0.461511	0.344913	0.116598	2166	chr16:81493371-81516492:+	chr16	+	81493371	81516492	cell division cycle 16 [Source:RGD Symbol;Acc:1305076]	ASRN6AP1B10964682611	protein_coding	AGCGCCTCGACGGCCATGAACCTGGAGCCGCTGCGCAAACGCGTCCGGACAGTACCTGGA
NM_001008839	protein_coding	LOC103690108	1.68152	0.0391767	up	0.573415	0.514951	0.058464	1113	chr20:3776445-3793985:-	chr20	-	3776445	3793985		ASRN6AP1B10865986111	protein_coding	AGACTCGCGCGGGCTCACACTCGCTGCGGTATTTCGTCACCGCCATATCCGGGCCCGGCC
ENSRNOT00000054962	protein_coding	Gcgr	1.6313	0.0241096	up	0.227247	0.159478	0.0677688	1873	chr10:109707962-109716128:+	chr10	+	109707962	109716128	glucagon receptor [Source:RGD Symbol;Acc:2669]	ASRN6AP1B10692672711	protein_coding	CCGCGAGGAGCCCAGTCCTAGACCCAGCAACCTGAGGAGAGGTGCACACACCCCCAAGGA
ENSRNOT00000012203	protein_coding	Dnase1l2	2.07203	0.0360876	up	0.35091	0.304348	0.0465625	837	chr10:13812707-13814304:-	chr10	-	13812707	13814304	deoxyribonuclease 1 like 2 [Source:RGD Symbol;Acc:1583566]	ASRN6AP1B10006808711	protein_coding	TCAGCCTCAGTTCACAACTTTCAGGAGGAATTTGACCTAGATCAGACCCAGGCTCTTGCC
ENSRNOT00000010242	protein_coding	Slc45a3	1.66629	0.0165143	up	0.291894	0.188435	0.103459	3254	chr13:48745860-48766283:+	chr13	+	48745860	48766283	solute carrier family 45, member 3 [Source:RGD Symbol;Acc:1309764]	ASRN6AP1B10008030811	protein_coding	GGGAAATCTCACACAAACTCAGGAGTACTCCCCGCCAGAGCCAGTGAGCTCATCGTGTCT
ENSRNOT00000014747	protein_coding	Ednrb	1.7249	0.00907381	up	0.956661	0.943081	0.0135801	1994	chr15:88006977-88036354:-	chr15	-	88006977	88036354	endothelin receptor type B [Source:RGD Symbol;Acc:2536]	ASRN6AP1B10003001411	protein_coding	CACTGCACTCACAGCCCACTTACATTTAAAAACAAGAACTCAAACTCTATTCAGGGGTTT
ENSRNOT00000001669	protein_coding	Gstt1	1.50551	0.0377096	up	0.766261	0.673339	0.0929223	948	chr20:13799102-13816526:+	chr20	+	13799102	13816526	glutathione S-transferase theta 1 [Source:RGD Symbol;Acc:2765]	ASRN6AP1B10003560911	protein_coding	ACAACTACAACCACTACTTTTCCCTTTGAGTTTGGGCAATAAACCGAGGCTCGATTCGAG
ENSRNOT00000093674	protein_coding	AABR07005821.1	2.20755	0.0292246	up	0.046927	0.0185933	0.0283337	527	chr1:201620642-201632211:+	chr1	+	201620642	201632211		ASRN6AP1B10322251111	protein_coding	CCACATCAATAGGAACAGATTCTGGTTTGGCTGTGAGGCTGGTGAATGGAGGAGACAGGT
ENSRNOT00000017749	protein_coding	Cfh	1.5414	0.0114188	up	0.943246	0.913045	0.0302011	3705	chr13:56979648-57080491:-	chr13	-	56979648	57080491	complement factor H [Source:RGD Symbol;Acc:620428]	ASRN6AP1B10566569311	protein_coding	CCACCCAAATGCATAAAAACTGATTGTGACAACTTGCCCACATTTGAAATTGCCAAACCG
ENSRNOT00000012578	protein_coding	Fstl3	1.56116	0.0363303	up	0.385403	0.260555	0.124848	1897	chr7:12804919-12810570:-	chr7	-	12804919	12810570	follistatin like 3 [Source:RGD Symbol;Acc:621811]	ASRN6AP1B10000108411	protein_coding	TGGAGTTCTGCCTCACCAAGGAAATAAAAGACAATAGAAACCACCATGTGTGACCAGCCT
ENSRNOT00000085424	protein_coding	AABR07063281.1	1.98495	0.0476632	up	0.771755	0.637361	0.134394	1549	chr6:26399950-26471099:+	chr6	+	26399950	26471099		ASRN6AP1B10063261011	protein_coding	GGAGCATTTACAAGAACAAGTTCGAGAAGAACAGTTTCGAGCCTGACATATGTGGGCCCT
ENSRNOT00000060376	protein_coding	AABR07008370.1	1.74788	0.0142078	up	0.418679	0.323818	0.0948603	1689	chr2:54660722-54686097:+	chr2	+	54660722	54686097		ASRN6AP1B10007881211	protein_coding	GACCAATCGATATGTGGAGTTATTAGACAGAGAGCAACTCACCATGCGACTCCAGGCACT
NM_001107578	protein_coding	Ms4a1	1.81838	0.00911596	up	0.158319	0.16535	-0.0070314	1224	chr1:227429483-227436543:-	chr1	-	227429483	227436543		ASRN6AP1B10002031011	protein_coding	CAGTAGTGGTAATGCTTTTTCTCCATTTCCTCCATCAGCAGTTACAGCAGAGGGAAAAGA
ENSRNOT00000078583	protein_coding	Nrcam	1.83285	0.0167925	up	0.630726	0.479687	0.15104	3645	chr6:64790109-64861833:+	chr6	+	64790109	64861833	neuronal cell adhesion molecule [Source:RGD Symbol;Acc:3209]	ASRN6AP1B10631671411	protein_coding	GCTGCTATGACGGCATGGTACAGCCTCCAACTATCACTCAACAGTCACCAAAAGACTACA
NM_001109345	protein_coding	RGD1563349	1.60991	0.0275911	up	0.922225	0.874108	0.0481172	5912	chr4:21563848-21757668:-	chr4	-	21563848	21757668		ASRN6AP1B10579094111	protein_coding	GGCCACAAAGGAAAAAGACGACCACTTTGAATCTGTTCAGCTGAAATCCTCAAGATGCCC
ENSRNOT00000043672	protein_coding	Fam71a	1.89274	0.00428022	up	0.242511	0.161773	0.0807378	2181	chr13:109768019-109770199:-	chr13	-	109768019	109770199	family with sequence similarity 71, member A [Source:RGD Symbol;Acc:1561646]	ASRN6AP1B10002448311	protein_coding	GCTCATTAAAGTACAACTCAGAGCCCAAAACGGCAAAGAGGAGCCCCTGGAGTCCACTCC
ENSRNOT00000037101	protein_coding	Ephx4	1.72052	0.0129865	up	0.722487	0.575433	0.147054	1180	chr14:3360712-3389943:-	chr14	-	3360712	3389943	epoxide hydrolase 4 [Source:RGD Symbol;Acc:1308891]	ASRN6AP1B10003828911	protein_coding	TGAACGGGCTGATATGGGCATTCCTGAGGGAAGAGACAAGGAGAGACTGACTTTATCTCC
ENSRNOT00000067635	protein_coding	Pvalb	1.74893	0.0205036	up	0.638013	0.496644	0.14137	537	chr7:119429019-119441487:-	chr7	-	119429019	119441487	parvalbumin [Source:RGD Symbol;Acc:3457]	ASRN6AP1B10001161011	protein_coding	ATGACACCACTCTTCTGGAAAATGCTGGAGAAACAATAAAGGCTGTACCCATCGGACACC
ENSRNOT00000073445	protein_coding	LOC680045	2.34282	0.0492041	up	0.257942	0.096349	0.161593	707	chr8:117221367-117231029:+	chr8	+	117221367	117231029	hypothetical protein LOC680045 [Source:RGD Symbol;Acc:1596842]	ASRN6AP1B10008626711	protein_coding	CCGGAGTTTCTGAGTGTTTAGACTGGTCCCAAGCACTAAAACGGTTCTGCTGACATAGCA
ENSRNOT00000059854	protein_coding	Serpinb1a	1.88506	0.0405641	up	0.89305	0.883399	0.00965137	1251	chr17:32904119-32911495:+	chr17	+	32904119	32911495	serpin family B member 1A [Source:RGD Symbol;Acc:1306203]	ASRN6AP1B10104218411	protein_coding	CCACGGGTCTTAAGAAGATTGAGGAGCAAATAACTTTGGAAAAACTGCGTGAATGGACCA
ENSRNOT00000024578	protein_coding	B3gnt7	1.99849	0.0119363	up	0.868649	0.838305	0.030344	2530	chr9:93326283-93330233:+	chr9	+	93326283	93330233	UDP-GlcNAc:betaGal beta-1,3-N-acetylglucosaminyltransferase 7 [Source:RGD Symbol;Acc:1310580]	ASRN6AP1B10002014811	protein_coding	TCGCCTGGGAAAGGTGGAAGCATCTTCTCTATTTTCTCAATAAAACTGGCCTGGTTGTTG
ENSRNOT00000082627	protein_coding	Cp	2.08905	0.0284334	up	0.962243	0.944846	0.017397	3255	chr2:104744476-104799853:+	chr2	+	104744476	104799853	ceruloplasmin [Source:RGD Symbol;Acc:2387]	ASRN6AP1B10423370911	protein_coding	GCGGGGATGGTAACTACCTACACTGTTTTACCAAATCAAGCATCGTCTCAGAGCTACAGG
ENSRNOT00000048459	protein_coding	Cacna1d	1.66091	0.00395101	up	0.38098	0.396036	-0.0150562	7982	chr16:6112150-6404957:-	chr16	-	6112150	6404957	calcium voltage-gated channel subunit alpha1 D [Source:RGD Symbol;Acc:70973]	ASRN6AP1B10371157311	protein_coding	GAGGAAGAGGACCTGGCAGATGAAATGATTTGCATCACCACCTTGTAGCCCAGCGAGAGC
ENSRNOT00000080641	protein_coding	Tesb	1.91625	0.0183226	up	0.263195	0.21982	0.0433758	690	chr20:4178686-4191528:+	chr20	+	4178686	4191528	testis specific basic protein [Source:RGD Symbol;Acc:1597063]	ASRN6AP1B10381517211	protein_coding	TCCTTCCTGCAGTTTGGAGAAATAGTTTTGGCTGTCATCCTGACTGTATTGGCCCTTGCT
NM_001000525	protein_coding	Olr1433	1.56124	0.0300857	up	0.0788473	0.0382383	0.040609	984	chr10:44292927-44293954:+	chr10	+	44292927	44293954		ASRN6AP1B10139553811	protein_coding	CGCTTTTCTATGGGAATATCATCTACATGTACATGCAGCCAGGGAACAGCTCCTCCCAGG
ENSRNOT00000008772	protein_coding	Ccr1	1.96416	0.0157345	up	0.987994	0.958146	0.029848	1846	chr8:132996649-133002201:-	chr8	-	132996649	133002201	C-C motif chemokine receptor 1 [Source:RGD Symbol;Acc:708446]	ASRN6AP1B10000069011	protein_coding	CCACTACTTTTACTGAAATCAACACCTAATGATGTGATATTCTGAGAAAAATTTAAAGCA
ENSRNOT00000072303	protein_coding	LOC685048	1.5177	0.0176518	up	0.330077	0.313543	0.0165345	1120	chr12:19714324-19719920:+	chr12	+	19714324	19719920	similar to paired immunoglobin-like type 2 receptor beta [Source:RGD Symbol;Acc:1583253]	ASRN6AP1B10003561911	protein_coding	TGCTGTTCTCTGTCTGCTCATGGAGTTATTGACACTTTTAATAAATATGTTACTCCCACC
ENSRNOT00000083787	protein_coding	Thoc7	2.17235	0.012067	up	0.304698	0.25785	0.0468476	1317	chr15:12569235-12584094:+	chr15	+	12569235	12584094	THO complex 7 [Source:RGD Symbol;Acc:1305475]	ASRN6AP1B10009147811	protein_coding	GGTGAGGGTGAGAACCGCCGGGACCTAAGCCCCTAATCCTGAGTGAAGTCCTCAAGACAG
ENSRNOT00000013324	protein_coding	Esd	2.39449	0.0243524	up	0.359307	0.261291	0.0980163	1232	chr15:56756661-56776348:+	chr15	+	56756661	56776348	esterase D [Source:RGD Symbol;Acc:1592114]	ASRN6AP1B10000448211	protein_coding	GTCCAGTGTCACAACAAACACACTCTCGGGACACCAAGACACACAGCGTTAACAGGAACG
ENSRNOT00000019650	protein_coding	Pgc	1.58378	0.0100119	up	0.354531	0.324144	0.0303875	1371	chr9:15266699-15274917:-	chr9	-	15266699	15274917	progastricsin [Source:RGD Symbol;Acc:3943]	ASRN6AP1B10002685711	protein_coding	TGTTCCTCCTCTCTGCATCCAGCTTGTCTTTTCCGGACCCTAGACTTGCCCTAATAATAA
NM_001108825	protein_coding	Itk	1.74985	0.0245765	up	0.146186	0.124414	0.0217721	4199	chr10:31431827-31493357:-	chr10	-	31431827	31493357		ASRN6AP1B10606919711	protein_coding	ACCCTTTTCAGACTCTTACGTCCTTCCAGGTCATGCACGACAACTACCTCCTGTACGTGT
ENSRNOT00000093392	protein_coding	Nudt7	1.58546	0.0124002	up	0.130242	0.0785547	0.0516869	429	chr19:46455859-46482050:+	chr19	+	46455859	46482050	nudix hydrolase 7 [Source:RGD Symbol;Acc:1306719]	ASRN6AP1B10610931511	protein_coding	TTTTATTAATGTAAAGGTGTCATCCGTCAACTTTCTGCTTCAGCTTCTTCACCCCTCCCC
ENSRNOT00000077070	protein_coding	Dpt	1.64312	0.0103506	up	0.36016	0.326873	0.033287	2104	chr13:83073550-83102401:+	chr13	+	83073550	83102401	dermatopontin [Source:RGD Symbol;Acc:1307176]	ASRN6AP1B10787645111	protein_coding	AGAGGTGCCCATATTCCTGCTGGATGACAACCGAGTACCCAGGCCACTACGGCGAAGACA
ENSRNOT00000050112	protein_coding	Defa6	1.68595	0.0498981	up	0.259564	0.212126	0.0474385	288	chr16:75400781-75401655:+	chr16	+	75400781	75401655	defensin alpha 6 [Source:RGD Symbol;Acc:1562293]	ASRN6AP1B10004977811	protein_coding	TATGCCACTGCGTTCTGTGCTCAAGGTCCATTTAAACAGTTCAAATTCTGCTGCACATGA
ENSRNOT00000001876	protein_coding	Sds	1.62104	0.0228894	up	0.145097	0.103804	0.0412928	1086	chr12:41620591-41625403:-	chr12	-	41620591	41625403	serine dehydratase [Source:RGD Symbol;Acc:67376]	ASRN6AP1B10226824511	protein_coding	AGGCAAAACAAGGCTGTAAACATTTCGTCTGCTCTTCAGTCGTCCAGATTTGGGGTTCCA
ENSRNOT00000055734	protein_coding	Tas2r145	1.84255	0.0384667	up	0.225388	0.191073	0.0343146	933	chr4:167017816-167018748:+	chr4	+	167017816	167018748	taste receptor, type 2, member 145 [Source:RGD Symbol;Acc:2324836]	ASRN6AP1B10007174911	protein_coding	AAGCTTCGACAAAGAGCAATGAGGGTCCTGCAACATCTTAAAAGCCAACTTCAAGAGTTG
ENSRNOT00000005781	protein_coding	Glrx5	1.85561	0.0210031	up	0.146027	0.117326	0.028701	2149	chr6:128750795-128760880:+	chr6	+	128750795	128760880	glutaredoxin 5 [Source:RGD Symbol;Acc:1308383]	ASRN6AP1B10005842711	protein_coding	CTGTCTCTGGGAATAACACTATTAGCAAATGACTTCTCCGCCTGAGCATGAGTACCAGGC
ENSRNOT00000033512	protein_coding	Ankdd1a	2.90191	0.0340004	up	0.429414	0.349342	0.0800724	1398	chr8:71035675-71052529:-	chr8	-	71035675	71052529	ankyrin repeat and death domain containing 1A [Source:RGD Symbol;Acc:1586052]	ASRN6AP1B10612682911	protein_coding	CCATTGGCAGGAGAGACTTGGCAGAAAGCACCAGGAAGATGGCAAACGGTGAGCCCACGG
NM_013085	protein_coding	Plau	1.66342	0.0315064	up	0.993213	0.991444	0.00176923	2355	chr15:3644296-3650765:-	chr15	-	3644296	3650765		ASRN6AP1B10009358211	protein_coding	TTATATCTATTTTTATAATTCTATGTAAAGGTGATCAATAAAATGTGATTTTTTTCTGAA
NM_001108499	protein_coding	Cyp2r1	1.98738	0.0420436	up	0.160408	0.145395	0.0150129	980	chr1:184094019-184106228:-	chr1	-	184094019	184106228		ASRN6AP1B10234684011	protein_coding	TGCCTTCCTTTGTTCATGAAGATGACAAAAATGGGAGTGGGTGAACTCATCATTGCTGGA
ENSRNOT00000058230	protein_coding	AABR07002623.1	1.86596	0.0452202	up	0.115629	0.0605169	0.0551118	705	chr1:77782825-77789397:+	chr1	+	77782825	77789397		ASRN6AP1B10002817011	protein_coding	AGAGACAGACTATATCTACGACCCGGAAGAATTTCAAAATGTGCTGTTGCCGCTGTTCAC
NM_001047878	protein_coding	F5	1.73986	0.0430152	up	0.901038	0.893067	0.00797092	6315	chr13:82479997-82535537:+	chr13	+	82479997	82535537		ASRN6AP1B10251172511	protein_coding	CCGGCAGAAATCCTCCATGGTGGACAAGATTTTTGAAGGGAATAGCAATACCAAAGGGCA
ENSRNOT00000013553	protein_coding	Magix	1.76585	0.0482865	up	0.208943	0.185491	0.0234524	1418	chrX:15669191-15676050:+	chrX	+	15669191	15676050	MAGI family member, X-linked [Source:RGD Symbol;Acc:1549729]	ASRN6AP1B10007357911	protein_coding	AAGCTTTTCCCTTACAGATTTAACATGGTTTAGTACCTTCCCACTGCTCACTGCACAGTG
ENSRNOT00000040860	protein_coding	Tas2r110	1.76792	0.0196684	up	0.253992	0.211853	0.0421395	1002	chr4:167129995-167130996:-	chr4	-	167129995	167130996	taste receptor, type 2, member 110 [Source:RGD Symbol;Acc:2314263]	ASRN6AP1B10002843311	protein_coding	CTTTCTGTGCTGCGTTTTCTGAGGTGCCGATCCAAGCATATACACATCATGGATCCCTAA
ENSRNOT00000059419	protein_coding	Snx30	1.63551	0.0454434	up	0.880658	0.759441	0.121216	3128	chr5:77052484-77157915:+	chr5	+	77052484	77157915	sorting nexin family member 30 [Source:RGD Symbol;Acc:1311367]	ASRN6AP1B10507842811	protein_coding	TGAAGGAACCTCTTAATGGAACACTATGAAGACTTTTGAAACTGAGGGGCAGGATAACCC
ENSRNOT00000003219	protein_coding	Scpep1	1.73115	0.0434075	up	0.971276	0.955657	0.0156187	2016	chr10:76230373-76263866:-	chr10	-	76230373	76263866	serine carboxypeptidase 1 [Source:RGD Symbol;Acc:620067]	ASRN6AP1B10008345111	protein_coding	CTCCCGTATCAACATGACTTGCACGTCTTTTCCCATCAATAAATGTGCCATGATATTTTT
ENSRNOT00000079801	protein_coding	Dcaf1	1.66151	0.0268596	up	0.298816	0.228598	0.070218	4628	chr8:115546712-115611314:+	chr8	+	115546712	115611314	DDB1 and CUL4 associated factor 1 [Source:RGD Symbol;Acc:1305176]	ASRN6AP1B10021630911	protein_coding	CTGGGGGACAGGCTGTGTACTTATTCCATGATGGGGCAGTGAATGAGAGCAGAGCCGCTA
ENSRNOT00000091240	protein_coding	Arx	1.98152	0.0174145	up	0.342833	0.360983	-0.0181501	524	chrX:62363757-62365855:+	chrX	+	62363757	62365855	aristaless related homeobox [Source:RGD Symbol;Acc:1562672]	ASRN6AP1B10006487111	protein_coding	ATCAGCAATCTAACCCATCCCCAACACACACTCTTTCACCCTACCGGCCAGGAGAGGCAG
ENSRNOT00000068594	protein_coding	Zfhx3	1.54668	0.0364971	up	0.342876	0.27221	0.0706658	11094	chr19:42758127-42920344:-	chr19	-	42758127	42920344	zinc finger homeobox 3 [Source:RGD Symbol;Acc:1560268]	ASRN6AP1B10264351111	protein_coding	AGGAAGTCGGTGCATCATCCAGTCAGGCAGAGAAGGAGTTGACGGATTCCCCTGCAGCCT
ENSRNOT00000057120	protein_coding	Fcgbpl1	1.83344	0.0240414	up	0.0516846	0.0414054	0.0102793	7614	chr1:85058548-85096346:+	chr1	+	85058548	85096346	Fc fragment of IgG binding protein-like 1 [Source:RGD Symbol;Acc:1311906]	ASRN6AP1B10008616411	protein_coding	GTGGCTTGGAAAGGATGGGCATCTGAATGTGATGGTTGGTGAGCATTATGCGGCCATGCT
ENSRNOT00000000974	protein_coding	Olr1694	3.35304	0.00559435	up	0.240001	0.173815	0.0661859	945	chr20:847285-848229:-	chr20	-	847285	848229	olfactory receptor 1694 [Source:RGD Symbol;Acc:1332782]	ASRN6AP1B10001102211	protein_coding	ACCCTCAACCCATTCATTTATACTTTGAGGAACAAGGATGTGAAGGCCGCCCTGAGGAGG
ENSRNOT00000081272	protein_coding	Bcl2l1	2.02068	0.0237238	up	0.413911	0.450108	-0.0361968	1744	chr3:148310592-148312420:-	chr3	-	148310592	148312420	Bcl2-like 1 [Source:RGD Symbol;Acc:2200]	ASRN6AP1B10419224611	protein_coding	ACCTGGACTCAGACCTTCATAAGAGCCACAAAGAAACCAATTCTGAACCCTATCTTGGCT
ENSRNOT00000089894	protein_coding	Gga3	1.53711	0.0461916	up	0.305026	0.214239	0.090787	2580	chr10:104138989-104155717:-	chr10	-	104138989	104155717	golgi associated, gamma adaptin ear containing, ARF binding protein 3 [Source:RGD Symbol;Acc:1309553]	ASRN6AP1B10539052111	protein_coding	ACTGCTCCCAAAGAGTCAGCTGGAAATAGTCCATGGCACCTGTTCCAGAATGAACCATCA
NM_001164297	protein_coding	Plec	1.95593	0.0326777	up	0.716619	0.668022	0.0485972	14827	chr7:117230319-117288018:-	chr7	-	117230319	117288018		ASRN6AP1B10510800111	protein_coding	TCCAGGCCTACGAGGAGGTGCGGGAGAAGTACAAAGATGAACGAGACCGTGTGCAGAAGA
NM_001107871	protein_coding	Fbxo41	2.06633	0.0207557	up	0.134193	0.0832109	0.0509823	4700	chr4:117255143-117285228:-	chr4	-	117255143	117285228		ASRN6AP1B10434416711	protein_coding	GGCTGGAAGAGGCACACACAAACACAGCCCTGATCAAGCTACAGGACCTCCTCAGTAGCA
NM_017320	protein_coding	Ctss	2.05464	0.0295599	up	0.967514	0.956777	0.0107365	1330	chr2:197653137-197679768:+	chr2	+	197653137	197679768		ASRN6AP1B10590761811	protein_coding	CACTGCGGGATTGCTAGCTATTGCTCTTACCCAGAAATCTAAACCGTTTCTTCTTTTTCT
ENSRNOT00000028630	protein_coding	Tmod4	1.77144	0.00970887	up	0.187265	0.117934	0.0693307	1305	chr2:196295069-196299896:+	chr2	+	196295069	196299896	tropomodulin 4 [Source:RGD Symbol;Acc:1308940]	ASRN6AP1B10563498711	protein_coding	ACTGACAAGGGGAGGTGAGAGGTGACCACTGGGACTGGTAGGCTGTGAGTGTCACACCGT
ENSRNOT00000027135	protein_coding	Asic4	1.72389	0.0304006	up	0.869699	0.826999	0.0427004	2628	chr9:82647071-82668920:+	chr9	+	82647071	82668920	acid sensing ion channel subunit family member 4 [Source:RGD Symbol;Acc:621068]	ASRN6AP1B10008155311	protein_coding	AGACTGGTTTTATAAAGTGCTGGTGAACTTGGGAATAAAGAGACACAAAGAATTCTGTGT
ENSRNOT00000088945	protein_coding	Plec	1.53235	0.0319483	up	0.330213	0.336972	-0.00675872	14872	chr7:117230319-117267402:-	chr7	-	117230319	117267402	plectin [Source:RGD Symbol;Acc:621649]	ASRN6AP1B10457289111	protein_coding	AGGGCTCAGGGGACTTTGGAAGTGGCTGGGATCATTTGGGATGAACGAGACCGTGTGCAG
ENSRNOT00000023615	protein_coding	Clcn7	1.62519	0.0207468	up	0.366301	0.407724	-0.0414222	2749	chr10:14492844-14516894:+	chr10	+	14492844	14516894	chloride voltage-gated channel 7 [Source:RGD Symbol;Acc:61836]	ASRN6AP1B10004902611	protein_coding	TGGGCAGTTGGTTTACATCATCAGCATTTCCCTATTCCCTGAACCTGCAGTCCTCAGACT
ENSRNOT00000013001	protein_coding	Pnma2	1.81204	0.000733752	up	0.323829	0.282355	0.041474	3327	chr15:43582020-43589680:+	chr15	+	43582020	43589680	PNMA family member 2 [Source:RGD Symbol;Acc:1307266]	ASRN6AP1B10002987911	protein_coding	CTTCTCTCTTCCTTTTCTCTATTCCTTCTTCCGGGCAGTTTTGATCCCCATAACCCATGG
ENSRNOT00000010689	protein_coding	Plscr1	1.53929	0.0492621	up	0.425252	0.40427	0.0209821	1551	chr8:99625545-99645881:+	chr8	+	99625545	99645881	phospholipid scramblase 1 [Source:RGD Symbol;Acc:620521]	ASRN6AP1B10580798911	protein_coding	AGGAGCCAGCTGTCCACCTTGCAGACCTCAGAGCAGAAGGAGCCTCAGTTTAAATCATGG
ENSRNOT00000007453	protein_coding	Tas2r107	1.75566	0.00706497	up	0.178683	0.113792	0.0648907	927	chr4:165773200-165774126:-	chr4	-	165773200	165774126	taste receptor, type 2, member 107 [Source:RGD Symbol;Acc:620736]	ASRN6AP1B10006585311	protein_coding	TGGTCACTCAATCATCTTAATTCTAGGAAACAAGCAGCTGAAGCAAGCCTCCTTGAAGGC
ENSRNOT00000028007	protein_coding	Hmx3	1.52271	0.00218613	up	0.223741	0.182729	0.0410115	1362	chr1:203509731-203511695:+	chr1	+	203509731	203511695	H6 family homeobox 3 [Source:RGD Symbol;Acc:1559927]	ASRN6AP1B10001682811	protein_coding	ACGAGGTGGGGTTGGGAGGGAACGACAAAATAACCAGGTCAAAACTTCCAATTGAAAGTT
NM_001007694	protein_coding	Ifit3	1.65931	0.00951005	up	0.751773	0.767913	-0.0161406	2053	chr1:252906234-252911375:+	chr1	+	252906234	252911375		ASRN6AP1B10295946611	protein_coding	CCACACCCAGCTTTTCACAGCAGCATAGAAACAGATCGCCGTCATGAGTGAGGTCAACAA
ENSRNOT00000072256	protein_coding	RGD1561777	2.12174	0.036635	up	0.498542	0.459984	0.038558	1035	chr20:45042770-45053640:-	chr20	-	45042770	45053640	similar to Na+ dependent glucose transporter 1 [Source:RGD Symbol;Acc:1561777]	ASRN6AP1B10005747111	protein_coding	GCCCTATTCACGGCTGTTTTATTTCCTGTGATGTATAAATTAGCCAGCTTAGGTCTGTAA
ENSRNOT00000073396	protein_coding	Ct45a9	1.54654	0.0122851	up	0.0909095	0.0642971	0.0266124	462	chrX:158923581-158925630:-	chrX	-	158923581	158925630	cancer/testis antigen family 45 member A9 [Source:RGD Symbol;Acc:1592859]	ASRN6AP1B10008632111	protein_coding	GTAACCAATTACGAAATAAAGTGTGCCCTGATGACAGAAATCCGACGCTTTGGACGACGT
ENSRNOT00000076541	protein_coding	Prdm1	1.86167	0.0131727	up	0.137966	0.0556038	0.0823625	5247	chr20:49464919-49486552:-	chr20	-	49464919	49486552	PR/SET domain 1 [Source:RGD Symbol;Acc:1311765]	ASRN6AP1B10172108611	protein_coding	GGCAGTCTACTTTACACGGCTTTGGACTCTTACTCAACTGTACAAGCTGCCCCCAAGTGT
NM_001143894	protein_coding	Ube3b	1.70058	0.0146632	up	0.278731	0.202586	0.0761453	5201	chr12:47946691-47991973:-	chr12	-	47946691	47991973		ASRN6AP1B10275334711	protein_coding	TGCGCTACGCCATCAGCATGAACACAGGCTTTGAGCTCTCCTAACCCAACCCAATCTCAC
ENSRNOT00000003075	protein_coding	Cxcl10	1.63664	0.0123259	up	0.975189	0.969591	0.00559899	1134	chr14:17210733-17212930:+	chr14	+	17210733	17212930	C-X-C motif chemokine ligand 10 [Source:RGD Symbol;Acc:620209]	ASRN6AP1B10005305211	protein_coding	ACAAGATGTGTTGGATGGTTTTCAAAATAAAATGTACTGTATTGAATGTAGTATGAGACC
NM_001024981	protein_coding	Mettl15	3.30983	0.0112732	up	0.0469254	0.013389	0.0335364	2026	chr3:100217244-100364256:-	chr3	-	100217244	100364256		ASRN6AP1B10605300111	protein_coding	ACCCAGCAACTTGCCAGCATTGTTGCAGGTACCCTTTTTAAGTCTCTGTGCTGCCTAAGA
ENSRNOT00000076812	protein_coding	Pdzd11	1.62203	0.00698648	up	0.334267	0.297685	0.0365827	961	chrX:70458626-70461635:-	chrX	-	70458626	70461635	PDZ domain containing 11 [Source:RGD Symbol;Acc:1560007]	ASRN6AP1B10661818211	protein_coding	CGGTTCCAAGGCGGAATTGGCTGTCGCTAAGGGAGGCCTACTTACCGGGCTTTGCCTGAA
ENSRNOT00000026751	protein_coding	Oxnad1	2.78827	0.0239807	up	0.116238	0.0839774	0.0322607	2647	chr16:8207223-8236292:+	chr16	+	8207223	8236292	oxidoreductase NAD-binding domain containing 1 [Source:RGD Symbol;Acc:1311534]	ASRN6AP1B10133852311	protein_coding	TGAAATGTCTTCATGTTTATTGCTTCGGTTTTCTTTCACTGTGAGTGGCCTGATGCGCCA
ENSRNOT00000073042	protein_coding	C3	1.56836	0.0493962	up	0.970178	0.954718	0.0154603	5188	chr9:9721105-9747167:+	chr9	+	9721105	9747167	complement C3 [Source:RGD Symbol;Acc:2232]	ASRN6AP1B10623996711	protein_coding	CGGCTGCCCCAACTGACCACAACCTCCAATAAAGCTTCAGTTGTATTTTACCCATCTTTC
ENSRNOT00000048203	protein_coding	Tpk1	1.9056	0.0420839	up	0.343395	0.421382	-0.0779875	3331	chr4:72792252-73174179:-	chr4	-	72792252	73174179	thiamin pyrophosphokinase 1 [Source:RGD Symbol;Acc:1589408]	ASRN6AP1B10008581711	protein_coding	CCGATCTGTCCATAACTACAAGCACATTCTGTACATGCCAAAGACATATGTCCATCATTC
ENSRNOT00000001891	protein_coding	Rbm19	2.21852	0.0206965	up	0.158183	0.092765	0.0654175	4295	chr12:41907740-41993957:-	chr12	-	41907740	41993957	RNA binding motif protein 19 [Source:RGD Symbol;Acc:1308928]	ASRN6AP1B10003989211	protein_coding	TGGTTCTGCACAGAGGTCAAGTTGATGCCTTCCACAGCCGTGCTGGACTATCGGGATGGG
ENSRNOT00000001588	protein_coding	Fam222a	1.66665	0.0159139	up	0.330537	0.221188	0.10935	1807	chr12:47748165-47793534:-	chr12	-	47748165	47793534	family with sequence similarity 222, member A [Source:RGD Symbol;Acc:1565883]	ASRN6AP1B10005088411	protein_coding	AACGACATCCGGCCACCCTGCATCAAGGAACAGATGCTAGGCAAGGGCTACGAGACGGTG
ENSRNOT00000020233	protein_coding	Igfals	1.53391	0.0332416	up	0.310077	0.24563	0.0644476	2263	chr10:14240219-14243597:+	chr10	+	14240219	14243597	insulin-like growth factor binding protein, acid labile subunit [Source:RGD Symbol;Acc:68429]	ASRN6AP1B10001979011	protein_coding	TAACAGAATAAGCTGGCTCTCAAATTCCTACCCATCTCTAGGGGACAGGTCCTGGCTGCT
ENSRNOT00000064859	protein_coding	Cd209f	1.79162	0.0156535	up	0.330618	0.380854	-0.050236	1009	chr12:2658547-2661565:-	chr12	-	2658547	2661565	CD209f antigen [Source:RGD Symbol;Acc:1585258]	ASRN6AP1B10004638111	protein_coding	GTGATTTCAGTTACACAAATCCCAAACCCATGAATGCCCCAGTAGAGTCATACACTTGGG
NM_173148	protein_coding	AABR07051244.2	1.69544	0.0129132	up	0.17954	0.143918	0.035622	732	chr3:3167744-3211910:+	chr3	+	3167744	3211910		ASRN6AP1B10005736411	protein_coding	CCTGGGAGCTCCCGAACTCCAGACGACTTTCCTCACCTTCATGGATGGACTTCCCTTCCA
ENSRNOT00000024208	protein_coding	Ctsq	1.60131	0.0201311	up	0.296834	0.335469	-0.0386343	1319	chr17:3991330-3996889:+	chr17	+	3991330	3996889	cathepsin Q [Source:RGD Symbol;Acc:631421]	ASRN6AP1B10002004511	protein_coding	AGGAACAACCACTGTGCAATTGCTTCATTAGCCCAGTACCCTACTGTGTAAGCAACCTGC
ENSRNOT00000006832	protein_coding	Plekhh2	1.75432	0.00476841	up	0.076624	0.0596537	0.0169703	4464	chr6:7793855-7893519:+	chr6	+	7793855	7893519	pleckstrin homology, MyTH4 and FERM domain containing H2 [Source:RGD Symbol;Acc:1304935]	ASRN6AP1B10470391111	protein_coding	GGTCAAATGTATACTTGATTGTATATGGTACCATAAATAGCTCTCTTCTCTTCTCTTTGA
ENSRNOT00000071049	protein_coding	Ooep	2.77166	0.0488067	up	0.165304	0.122267	0.0430373	814	chr8:85719496-85720790:-	chr8	-	85719496	85720790	oocyte expressed protein [Source:RGD Symbol;Acc:1311103]	ASRN6AP1B10002056111	protein_coding	GATTCTTAAATCACTACAGGTGTTTTCTTACCTGCCTTCATGAGCACCTTCTGGATTTTG
ENSRNOT00000005645	protein_coding	Ifitm1	1.91968	0.0292982	up	0.414781	0.383075	0.0317054	568	chr1:213766758-213767815:+	chr1	+	213766758	213767815	interferon induced transmembrane protein 1 [Source:RGD Symbol;Acc:1307601]	ASRN6AP1B10229670611	protein_coding	ACTCTTCCAGCCTCAAAAGCCAAGAGATGCCCAAGGAACAGCAAGAGGTGGTTATCCTGG
ENSRNOT00000040116	protein_coding	MGC105567	1.5543	0.0295975	up	0.982775	0.974482	0.00829279	2123	chr18:55685613-55704904:+	chr18	+	55685613	55704904	similar to cDNA sequence BC023105 [Source:RGD Symbol;Acc:1565797]	ASRN6AP1B10001392711	protein_coding	TGTCATTACATGTCTTGCTTATGGTTATTTAGAATAAAACCTGTTTTAAGCCACACATGG
ENSRNOT00000012289	protein_coding	Entpd8	1.55043	0.0492027	up	0.32134	0.273884	0.0474552	5515	chr3:2288667-2302782:+	chr3	+	2288667	2302782	ectonucleoside triphosphate diphosphohydrolase 8 [Source:RGD Symbol;Acc:1561793]	ASRN6AP1B10005880111	protein_coding	ACAAGGGCTCTGAAGGTTTCCAATGGCCAGGAAGGAAGGCATTGTTTGGTCCTTCTGACC
ENSRNOT00000086856	protein_coding	Hps5	1.56412	0.0232567	up	0.473902	0.493109	-0.0192068	4641	chr1:102810114-102849430:-	chr1	-	102810114	102849430	HPS5, biogenesis of lysosomal organelles complex 2 subunit 2 [Source:RGD Symbol;Acc:1311916]	ASRN6AP1B10572021211	protein_coding	GCTCTTTCTTCATCTCCAGCAGAACCTCCAGGGCCTAAAACACGAGAGAAATCCTGTGCC
ENSRNOT00000026671	protein_coding	Tas1r3	1.86279	0.0297992	up	0.501033	0.467261	0.0337719	2577	chr5:173308870-173312023:-	chr5	-	173308870	173312023	taste 1 receptor member 3 [Source:RGD Symbol;Acc:620539]	ASRN6AP1B10000205211	protein_coding	CCTGCCCAAATGCTATGTACTTCTGTGGCTGCCAGAGCTCAACACCCAGGAGTTCTTCCT
ENSRNOT00000079943	protein_coding	Lrit3	3.36304	0.0450208	up	0.16046	0.0902695	0.0701904	2043	chr2:235213033-235232530:-	chr2	-	235213033	235232530	leucine-rich repeat, Ig-like and transmembrane domains 3 [Source:RGD Symbol;Acc:1559637]	ASRN6AP1B10225093511	protein_coding	ATGTGGACCCGATCGGACAGCTCGCCAGTTAACGCTACAGTAATTCAGGAGTCTCCAGGA
ENSRNOT00000010630	protein_coding	Rapgef4	1.72797	0.0272302	up	0.756182	0.617682	0.1385	3033	chr3:58632476-58924038:+	chr3	+	58632476	58924038	Rap guanine nucleotide exchange factor 4 [Source:RGD Symbol;Acc:621886]	ASRN6AP1B10000384811	protein_coding	AATGTGATTGACAACCAGAGAACTTTATCACAGATGTCACACAGATTAGAGCCTCGCAGG
NM_001108490	protein_coding	Tm6sf1	1.76884	0.0183627	up	0.254237	0.247318	0.00691815	2781	chr1:143657607-143703759:+	chr1	+	143657607	143703759		ASRN6AP1A10052792811	protein_coding	TGATGCTTCCCACAGTGATGACGATGAGCTAAACCTCTGAAAATATTATAGAATCCGGTT
ENSRNOT00000009516	protein_coding	Oma1	1.56658	0.0475463	up	0.99571	0.993031	0.00267914	1839	chr5:122847645-122900475:+	chr5	+	122847645	122900475	OMA1 zinc metallopeptidase [Source:RGD Symbol;Acc:1304821]	ASRN6AP1B10008398311	protein_coding	ACTTTAAAATACTGCCAACGAGGACAATGTCACAGAATAAATCGATGTTACGCATTTCAC
ENSRNOT00000092024	protein_coding	Cacna1g	1.6647	0.0470939	up	0.435352	0.400413	0.0349389	7286	chr10:82129541-82197520:-	chr10	-	82129541	82197520	calcium voltage-gated channel subunit alpha1 G [Source:RGD Symbol;Acc:68942]	ASRN6AP1B10386246911	protein_coding	CCAGCGCTGCGTCAGAAGCCCAGTGCAAGCCCTACTACTCTGACTACTCGAGATTCCGGC
ENSRNOT00000091147	protein_coding	Fam3a	2.36469	0.0134409	up	0.321415	0.461443	-0.140029	1694	chrX:156319687-156328298:+	chrX	+	156319687	156328298	family with sequence similarity 3, member A [Source:RGD Symbol;Acc:1562076]	ASRN6AP1B10198410211	protein_coding	CCTGGAGACTTCTAATAGCCAGACTAACCCACAGTTCACAAACAGTGCACCTGCCGGAGG
ENSRNOT00000086248	protein_coding	AABR07059778.1	2.00576	0.0039019	up	0.363424	0.351354	0.0120706	297	chr4:34962339-34962650:+	chr4	+	34962339	34962650		ASRN6AP1B10278564411	protein_coding	ACAGCAGTTTTTCTTTTCTTTTCTTTCTTTCAATTGGGTAAGGTGGGAGGGAGTGTAAAA
ENSRNOT00000067638	protein_coding	Fam105a	1.68151	0.0401588	up	0.9782	0.965278	0.0129218	1510	chr2:80383643-80408672:-	chr2	-	80383643	80408672	family with sequence similarity 105, member A [Source:RGD Symbol;Acc:1563205]	ASRN6AP1B10006280911	protein_coding	GAAAGACTCTATGGATTTGGAACCGTCATAAATAAACAGGGCCGAGTTTTACAAGGCGTT
NM_053716	protein_coding	Fbp2	1.66435	0.00856823	up	0.304534	0.28858	0.0159542	1282	chr17:372556-389918:-	chr17	-	372556	389918		ASRN6AP1B10614920411	protein_coding	TGATGCTGCTACCGCTGAGTATGTACAGAAAAAGAAGTTCCCTGAGGATGGCAGTGCACC
ENSRNOT00000084621	protein_coding	Pard6g	1.60614	0.0342359	up	0.941304	0.93728	0.00402431	1413	chr18:76559811-76628041:+	chr18	+	76559811	76628041	par-6 family cell polarity regulator gamma [Source:RGD Symbol;Acc:1305016]	ASRN6AP1B10008656711	protein_coding	GTATTAACTAGCGGGTAGTACTATTAGATGTATAGCGACTCCAAAGGGAAATGCTTTAAA
ENSRNOT00000080017	protein_coding	Klra5	2.46819	0.043653	up	0.719643	0.581151	0.138492	1152	chr4:165169417-165317574:-	chr4	-	165169417	165317574	killer cell lectin-like receptor, subfamily A, member 5 [Source:RGD Symbol;Acc:735134]	ASRN6AP1B10466414011	protein_coding	GGGATCAATTTCTTCAACCAGAATCATTTCAGAGCAACAATACAGAAATCACTCAAGGGC
ENSRNOT00000037181	protein_coding	Gbp7	1.59357	0.0142772	up	0.931184	0.952631	-0.0214465	1878	chr2:248219428-248239899:+	chr2	+	248219428	248239899		ASRN6AP1B10006051711	protein_coding	GTATTGCCTGGTACTGGTAAGCTTTTTGGTCTAGGGCTGAAAATTTTAAGCAGAAAAATG
ENSRNOT00000041039	protein_coding	Klf8	1.68934	0.0116168	up	0.250039	0.313141	-0.0631017	5507	chrX:18835827-18890090:-	chrX	-	18835827	18890090	Kruppel-like factor 8 [Source:RGD Symbol;Acc:1565831]	ASRN6AP1B10004260111	protein_coding	CTATATATGTTTGCTATTTTGGGGATATTATTTCTTCAAGTCCTTCTCAGTCAGTAGAAC
ENSRNOT00000033629	protein_coding	Espnl	1.70731	0.0159734	up	0.366231	0.321392	0.0448393	3000	chr9:98460177-98483419:+	chr9	+	98460177	98483419	espin-like [Source:RGD Symbol;Acc:1562432]	ASRN6AP1B10007830311	protein_coding	AATTCTCAGCAGGGCAGCTTCAACAGCGGGGACATCTGTGGCTACATCGACCGCAGCTTC
ENSRNOT00000090831	protein_coding	Rilpl1	1.63422	0.0339718	up	0.234527	0.180481	0.0540458	2417	chr12:37490700-37528784:+	chr12	+	37490700	37528784	Rab interacting lysosomal protein-like 1 [Source:RGD Symbol;Acc:1307973]	ASRN6AP1B10252944011	protein_coding	TAAAGAAGGTCCTTTAAGTGACGGGTTTAGCTTTTTCTCCCGGGACAAGAGGCGCCTGGC
ENSRNOT00000048076	protein_coding	AABR07044383.1	1.72143	0.0277508	up	0.916642	0.883281	0.0333604	990	chr20:3791629-3796258:-	chr20	-	3791629	3796258		ASRN6AP1B10063537311	protein_coding	TCCCAGAGCCCCATCGACCGACTCCAACATGGAAACCTATGTCATTTATGTCATCCTTGG
ENSRNOT00000008367	protein_coding	Adam4	1.75729	0.0130766	up	0.377396	0.442031	-0.0646342	2445	chr6:105158026-105160470:-	chr6	-	105158026	105160470	a disintegrin and metalloprotease domain 4 [Source:RGD Symbol;Acc:621470]	ASRN6AP1B10005716511	protein_coding	ATAGGTACTCGCATCCTTCTTATCTTGGCTTCAGTTCTTTTTGGTGCGCTTTTCAGAGCA
ENSRNOT00000003475	protein_coding	Serpinb3a	3.10888	0.0190225	up	0.233635	0.309487	-0.0758518	1164	chr13:27153925-27158628:-	chr13	-	27153925	27158628	serine (or cysteine) peptidase inhibitor, clade B (ovalbumin), member 3A [Source:RGD Symbol;Acc:1562868]	ASRN6AP1B10000751611	protein_coding	ACAGATAACCGAAGACTTCAATTGTGATCACCCTTTCTTATTCCTCATCAAGCACAATGC
ENSRNOT00000067134	protein_coding	Vstm2a	1.60503	0.0208251	up	0.678896	0.607197	0.071699	753	chr14:99529284-99554479:+	chr14	+	99529284	99554479	V-set and transmembrane domain containing 2A [Source:RGD Symbol;Acc:1596197]	ASRN6AP1B10363471611	protein_coding	TCCAGCCCTCAAGCGGTAGCCAAAATCCCCAAGCAAAGTCCACAATCAGCAAAGAGCAAA
ENSRNOT00000068774	protein_coding	Myrfl	2.34365	0.0113123	up	0.559799	0.481658	0.0781409	2682	chr7:59799419-59882077:-	chr7	-	59799419	59882077	myelin regulatory factor-like [Source:RGD Symbol;Acc:1562127]	ASRN6AP1B10002754911	protein_coding	CGACAGCGCGTACCATTTCCGGGTAGCTGCACCAGATTTAGCCGACTGTTCGACAGACCC
ENSRNOT00000021570	protein_coding	Kcnk12	1.51887	0.0458567	up	0.247424	0.2145	0.0329239	1891	chr6:11373917-11494459:-	chr6	-	11373917	11494459	potassium two pore domain channel subfamily K member 12 [Source:RGD Symbol;Acc:68940]	ASRN6AP1B10001993111	protein_coding	CGGGCGGGTTTGCTTCACTTCTCTCCGAGATGGCGCTTTCTTAATCTTTATCCAATAAAA
ENSRNOT00000022065	protein_coding	Eef1e1	1.56292	0.0212849	up	0.863703	0.824081	0.0396219	2424	chr17:26785029-26797161:+	chr17	+	26785029	26797161	eukaryotic translation elongation factor 1 epsilon 1 [Source:RGD Symbol;Acc:1311056]	ASRN6AP1B10000173411	protein_coding	TGCCGCTTGCTAAACAGCACCTCAGACGGAAATGTAATAAATGAAATTGTGTGACCTTTC
ENSRNOT00000038939	protein_coding	LOC257650	1.72385	0.0147693	up	0.20343	0.170819	0.0326108	1914	chr10:86223336-86236886:+	chr10	+	86223336	86236886	hippyragranin [Source:RGD Symbol;Acc:727791]	ASRN6AP1B10083299111	protein_coding	ATAGTAGGTAGCTTGCTTGTTTCTTTTATCCTTCCTTCCTTCCATCCTTCCTTCCTTCCT
ENSRNOT00000091476	protein_coding	Pdgfa	1.75515	0.0129721	up	0.620817	0.564946	0.0558712	1367	chr12:17736287-17755243:+	chr12	+	17736287	17755243	platelet derived growth factor subunit A [Source:RGD Symbol;Acc:3282]	ASRN6AP1B10494140511	protein_coding	AAAAGGTTAAAACCCACCTAAGGCGGCCCGACCAGATGTGAGGTGAGATGAGCTGGCTGC
ENSRNOT00000016755	protein_coding	Slc36a1	1.73086	0.0443886	up	0.304309	0.168652	0.135657	1815	chr10:40543288-40573170:+	chr10	+	40543288	40573170	solute carrier family 36 member 1 [Source:RGD Symbol;Acc:619801]	ASRN6AP1B10009005011	protein_coding	CCCGGAAGCGGCTGTCCAGGAGGCTAAAAACCATGGCTAGGGGTCGGCGCTGAGGCTGCG
ENSRNOT00000018902	protein_coding	Iqsec3	1.61571	0.0139033	up	0.491338	0.347278	0.14406	3585	chr4:153951215-154043850:-	chr4	-	153951215	154043850	IQ motif and Sec7 domain 3 [Source:RGD Symbol;Acc:1593191]	ASRN6AP1B10585168111	protein_coding	GCGATGGCAGGAGAGAAAGCGACGGAGAGCTCGGGGGAGGTGTCAATTCACAACAGGCTT
NM_001013952	protein_coding	LOC300308	2.24913	0.0290381	up	0.492892	0.417119	0.0757735	3991	chr7:23011962-23026659:+	chr7	+	23011962	23026659		ASRN6AP1B10432884511	protein_coding	TGACCATCACTGGGGACCTCATCTATTAGATGAAGCTTTTTGATACTGAAGAGATTGTTC
ENSRNOT00000026392	protein_coding	Adprhl1	3.4259	0.00109375	up	0.287059	0.410694	-0.123635	1557	chr16:81616604-81632030:+	chr16	+	81616604	81632030	ADP-ribosylhydrolase like 1 [Source:RGD Symbol;Acc:1305641]	ASRN6AP1B10004326411	protein_coding	CCTTACTGCGCTTTGGTCACTAACCCTTTACCGGAATCTTTATAAATCAAAATGGAGAAA
ENSRNOT00000068460	protein_coding	45183	3.54094	0.000826377	up	0.0969821	0.02577	0.071212	1335	chr12:30603242-30621048:+	chr12	+	30603242	30621048	septin 14 [Source:RGD Symbol;Acc:1596186]	ASRN6AP1B10649207411	protein_coding	CTGCTCAAGTAAACAGCTCGCTTAACTTGTATCTTTTATGCTTGTTTCTTCAGGGGCTGT
NM_001271273	protein_coding	RGD1565498	1.53237	0.021383	up	0.332633	0.291037	0.0415966	2861	chr7:63922871-63936137:+	chr7	+	63922871	63936137		ASRN6AP1B10732462511	protein_coding	GCGGCCGAGAAGGTCTATCACAGCCTCACCTACCTGGGGCAGAAACTAGGCCCGGATGGA
ENSRNOT00000036202	protein_coding	Calhm3	1.85423	0.0304538	up	0.261177	0.165109	0.0960674	1035	chr1:266929299-266934303:-	chr1	-	266929299	266934303	calcium homeostasis modulator 3 [Source:RGD Symbol;Acc:1560215]	ASRN6AP1B10002426111	protein_coding	CTCCAGCCGAGAGCAAGTGAATCACCTCCTAAGTACCTGGTACTCCAGCAAGCCACCGCT
ENSRNOT00000024444	protein_coding	Nhej1	1.54319	0.0245776	up	0.263994	0.174072	0.0899223	1411	chr9:82230232-82327534:-	chr9	-	82230232	82327534	nonhomologous end-joining factor 1 [Source:RGD Symbol;Acc:1359338]	ASRN6AP1B10008143711	protein_coding	CCTACATGACCCTTAGAAAACTGCTCCCTCAACACAGAATAAAAGATGCTCACATTCCTC
ENSRNOT00000048642	protein_coding	Btnl10	1.64327	0.0274726	up	0.22833	0.233047	-0.00471683	1359	chr10:45258887-45263765:+	chr10	+	45258887	45263765	butyrophilin like 10 [Source:RGD Symbol;Acc:1559732]	ASRN6AP1B10007888511	protein_coding	GGTCCTCTACAGCCATTCTTCTGTCTCTGGACCCATGACCCCAGACCCCTAACCATCTGC
ENSRNOT00000006163	protein_coding	Lmx1a	1.73825	0.0437965	up	0.877554	0.696463	0.181091	3252	chr13:85918252-86061176:+	chr13	+	85918252	86061176	LIM homeobox transcription factor 1 alpha [Source:RGD Symbol;Acc:1304784]	ASRN6AP1B10006942211	protein_coding	GAGATCCTTAATTCTACTCTCTAATGATATACCGAGATGAAATTAAAAGCCTCTTACGAA
ENSRNOT00000086559	protein_coding	Endou	1.70549	0.0437012	up	0.374509	0.423365	-0.0488559	2618	chr7:139201054-139223116:-	chr7	-	139201054	139223116	endonuclease, poly(U)-specific [Source:RGD Symbol;Acc:1593011]	ASRN6AP1B10002168811	protein_coding	AGCAACCAGTCCCTTGACCACATACACGTGAGGAGCAGAAGGACACTCAGAAACGGCTTC
ENSRNOT00000022788	protein_coding	Nhlrc2	1.96822	0.0214522	up	0.911415	0.74621	0.165205	4565	chr1:277355619-277415907:+	chr1	+	277355619	277415907	NHL repeat containing 2 [Source:RGD Symbol;Acc:1307348]	ASRN6AP1B10003788511	protein_coding	AGGAGAAAACCTCAAGATGAGAATTATTTGAACCTTGGAGAGTATGGGGAAAAGAATACT
ENSRNOT00000014198	protein_coding	Neil2	1.60914	0.0192031	up	0.271036	0.166561	0.104475	1042	chr15:46372485-46381967:-	chr15	-	46372485	46381967	nei-like DNA glycosylase 2 [Source:RGD Symbol;Acc:1312033]	ASRN6AP1B10000472011	protein_coding	AAGGAACAATGTCCTTCTGGTCACCAAGTTATGAAGGAGACATTTGGGCCCCCAGATGGG
NM_001277212	protein_coding	Dbnl	1.52727	0.0410898	up	0.750634	0.684793	0.0658412	2283	chr14:86029335-86044364:+	chr14	+	86029335	86044364		ASRN6AP1B10020820411	protein_coding	GACCCCCAAGGACAGGTGAACTGGAGCAAGAGGTGGTTTCAAGGAGCAGACAGGAATGGG
ENSRNOT00000091964	protein_coding	Klk1b3	1.60514	0.00646403	up	0.126806	0.0996562	0.0271493	1013	chr1:100131449-100203329:+	chr1	+	100131449	100203329	kallikrein 1-related peptidase B3 [Source:RGD Symbol;Acc:3175]	ASRN6AP1B10111659411	protein_coding	CCCACCATGCAGCACACGTGTTCAAGTTCTGATTCTCTCTCGCCTTCTGGAATCTGGAGC
ENSRNOT00000038057	protein_coding	Crtc1	1.81002	0.0353619	up	0.323494	0.227538	0.095956	1893	chr16:20740826-20794039:+	chr16	+	20740826	20794039	CREB regulated transcription coactivator 1 [Source:RGD Symbol;Acc:1589158]	ASRN6AP1B10007817611	protein_coding	TGGACGGACTTCATATGTTGAATGACCCTGACATGGTCCTCGCTGACCCAGCTACCGAGG
ENSRNOT00000039813	protein_coding	Atp8b3	2.09891	0.010443	up	0.507198	0.334344	0.172855	4374	chr7:12043794-12063650:+	chr7	+	12043794	12063650	ATPase phospholipid transporting 8B3 [Source:RGD Symbol;Acc:1307622]	ASRN6AP1B10007125911	protein_coding	AGCTCACGTGCTTAGCCAGTCAACGAACAGCATCCAAAGACAAGAGGAGGGGCACATCCT
ENSRNOT00000072481	protein_coding	Brap	1.74576	0.00888655	up	0.313916	0.225272	0.088644	1761	chr12:40383577-40417654:-	chr12	-	40383577	40417654	BRCA1 associated protein [Source:RGD Symbol;Acc:1586551]	ASRN6AP1B10623670311	protein_coding	TGCCGTGACGTAATGTTCTATCCTGGAGACCAGCATGAATCTAGCCATCTGCCTGCAGAG
NM_001047964	protein_coding	LOC500948	1.65458	0.0487823	up	0.405263	0.442955	-0.0376917	672	chr8:16279392-16347545:-	chr8	-	16279392	16347545		ASRN6AP1A10070123311	protein_coding	AGGGACCGAAGAGGATAGGGACTCCACAAGAAGACCGACAAAGTCAAGGGCAGTCAGTGG
ENSRNOT00000047120	protein_coding	Wdr62	2.12156	0.038573	up	0.457897	0.411335	0.0465622	4656	chr1:90995545-91034508:+	chr1	+	90995545	91034508	WD repeat domain 62 [Source:RGD Symbol;Acc:1306714]	ASRN6AP1B10141521411	protein_coding	AACCCCAAGGAGAACAAGCAGCAACATATATTTAACACTACCAGAGATTCGATCTCGGCA
ENSRNOT00000074346	protein_coding	Lrrc74b	1.8345	0.00741612	up	0.513031	0.393065	0.119966	1143	chr11:87418205-87434482:-	chr11	-	87418205	87434482	leucine rich repeat containing 74B [Source:RGD Symbol;Acc:2319134]	ASRN6AP1B10468183911	protein_coding	AGGCGAGGCCCTCAGGGTCAACAATGTGTTAGAAGAATTAAATATGAGAAACAACCGCAT
ENSRNOT00000079297	protein_coding	Krt12	1.79796	0.0172226	up	0.347371	0.247308	0.100063	1836	chr10:87328549-87335823:-	chr10	-	87328549	87335823	keratin 12 [Source:RGD Symbol;Acc:1304805]	ASRN6AP1B10396808911	protein_coding	AGAAATGGACGCCGCACCTGGAGTGGACCTCACCAAGATCCTCAATGAAATGAGAGCCCA
ENSRNOT00000081806	protein_coding	AABR07017617.1	1.51675	0.0145829	up	0.14838	0.137893	0.0104871	954	chr15:29216758-29246222:-	chr15	-	29216758	29246222		ASRN6AP1B10006493311	protein_coding	TCTGACCACTCAGCTCTTTTACTTCCTCTAGCTTTGCCTCTCATATCCACATCTACCTTC
ENSRNOT00000087075	protein_coding	Hm13	1.72478	0.0303678	up	0.492492	0.627448	-0.134956	1592	chr3:148150698-148186036:+	chr3	+	148150698	148186036	histocompatibility minor 13 [Source:RGD Symbol;Acc:1308946]	ASRN6AP1B10499349711	protein_coding	TGGCAGAGATGTTCAGTTATGAGGAGTCTAACCCTAAAGATCCAGCAGCCGTGACTGAAT
ENSRNOT00000068094	protein_coding	AABR07017902.1	1.907	0.0263361	up	0.310826	0.276212	0.0346148	792	chr15:32276947-32855375:+	chr15	+	32276947	32855375		ASRN6AP1B10581055511	protein_coding	AGCTAGGGGATGCTGCCACGTATTTCTGTGCACTCATTAACTGTGCTACTGACAAACTCA
NM_058209	protein_coding	Zfp37	1.75199	0.00149372	up	0.63766	0.576095	0.0615655	3369	chr5:77265338-77945025:-	chr5	-	77265338	77945025		ASRN6AP1B10061623411	protein_coding	CCTGCAGAGAGCGATGCGAAGGAATGGGAGCAGCTGGAACCTGGGCAGAGAAACGTGTAC
ENSRNOT00000046552	protein_coding	Rnf207	2.0481	0.0411369	up	0.329983	0.224735	0.105247	2481	chr5:169486257-169499268:-	chr5	-	169486257	169499268	ring finger protein 207 [Source:RGD Symbol;Acc:1586262]	ASRN6AP1B10006072611	protein_coding	GCTTTCTCAAGACTGGTACACTGGCTGTGGGCACGGTTCAGAGGTTAGAAGCAATGCTGC
ENSRNOT00000066493	protein_coding	Cldn34d	1.67978	0.0294579	up	0.195389	0.205499	-0.0101102	1008	chrX:43870402-43878881:-	chrX	-	43870402	43878881	claudin 34D [Source:RGD Symbol;Acc:1592959]	ASRN6AP1B10005374911	protein_coding	CAGTTGCTCCATCAGTTTCATTGGCTTATTGATTTTCATTAAATAAAATCTTTCCCAATT
ENSRNOT00000017110	protein_coding	Mfsd5	1.88349	0.00140148	up	0.380732	0.321038	0.0596936	1734	chr7:143882000-143884280:+	chr7	+	143882000	143884280	major facilitator superfamily domain containing 5 [Source:RGD Symbol;Acc:1305138]	ASRN6AP1B10182452411	protein_coding	TCTCTCTCTTCATGTTGACTTTCTCTACCAGCCCAGGCCAAGAAAACCCCGTGGAATCCT
ENSRNOT00000065893	protein_coding	Fbrsl1	1.56248	0.0191937	up	0.258205	0.163642	0.0945631	1800	chr12:52359310-52377475:+	chr12	+	52359310	52377475	fibrosin-like 1 [Source:RGD Symbol;Acc:1563342]	ASRN6AP1B10738991611	protein_coding	GGACAGCAGTCAGGATGCAGCTGGACCCCCACAAGCTAGAGGTTGGCACAAAGCTGGACC
ENSRNOT00000075076	protein_coding	Pgap3	1.83853	0.0284803	up	0.949654	0.940598	0.00905577	2414	chr10:86343064-86355006:-	chr10	-	86343064	86355006	post-GPI attachment to proteins 3 [Source:RGD Symbol;Acc:1592386]	ASRN6AP1B10001401811	protein_coding	TAAAAACAATTTTAAGGCCAGAGGCAGGAAAGGACAGACTTAATAAAGTAATTCCTGGCC
NM_001261404	protein_coding	Ino80	1.6008	0.0491256	up	0.502915	0.46453	0.0383859	6017	chr3:111186371-111266542:-	chr3	-	111186371	111266542		ASRN6AP1B10291524011	protein_coding	CCCCTTGATCCGGAAACAGGGCAAAGGCACCAATCCCTCTGGAGGACGGTAACCATGGTA
ENSRNOT00000018527	protein_coding	Dimt1	1.773	0.0493001	up	0.312042	0.27633	0.0357121	1346	chr2:38120592-38144327:+	chr2	+	38120592	38144327	DIM1 dimethyladenosine transferase 1 homolog [Source:RGD Symbol;Acc:1311752]	ASRN6AP1B10716794011	protein_coding	AAAAGAACCCCATTAATGAACCCTGCCACCATAGGGACTCCTCGGAGAAGATGCCGAAGG
ENSRNOT00000006646	protein_coding	Scn3a	1.80492	0.0246656	up	0.949807	0.924817	0.0249905	6822	chr3:51532627-51643140:-	chr3	-	51532627	51643140	sodium voltage-gated channel alpha subunit 3 [Source:RGD Symbol;Acc:3635]	ASRN6AP1B10256836711	protein_coding	AGAAATCAAAGGGAAAGAGGTCCGAGAGAATCAAAAGTAAAAAGAGACAAAGAAATGTCT
ENSRNOT00000087986	protein_coding	Tlr3	1.70978	0.0459517	up	0.926434	0.925109	0.00132563	3990	chr16:50022998-50031214:+	chr16	+	50022998	50031214	toll-like receptor 3 [Source:RGD Symbol;Acc:735171]	ASRN6AP1B10241856111	protein_coding	GGTGAAGGGATAGATCCAATTTATAAAGGCCTCTTATTGACAGCTGGTGTATTTGCTCCA
NM_001105959	protein_coding	RGD1309104	1.52156	0.0125979	up	0.327388	0.325238	0.00215081	1720	chr13:69265649-69434447:-	chr13	-	69265649	69434447		ASRN6AP1B10324586511	protein_coding	CAACTGGCCATGGACTGCAGCCTCTGAGACCAAGACCCAAAGTGCACACCCTGTTGCCAG
ENSRNOT00000041606	protein_coding	Pmp22	2.04926	0.00533127	up	0.346358	0.216691	0.129667	1814	chr10:49541051-49568583:+	chr10	+	49541051	49568583	peripheral myelin protein 22 [Source:RGD Symbol;Acc:3359]	ASRN6AP1B10000758511	protein_coding	GTCTTTGGGGAAGCCAGCAACCTAGAGGACGCACCCGAGTTTGTGCCTGAGGCTACTCCG
ENSRNOT00000065188	protein_coding	Ascc2	1.61845	0.0281705	up	0.387706	0.325993	0.0617128	2250	chr14:84876781-84913617:+	chr14	+	84876781	84913617	activating signal cointegrator 1 complex subunit 2 [Source:RGD Symbol;Acc:1561422]	ASRN6AP1B10043430611	protein_coding	TGGCCTTCAGAACTGGTAGTCTTCAGCAATATCCTCCAGCACTGTGGTTTGCAAGGGGAT
ENSRNOT00000090959	protein_coding	Pde2a	1.55352	0.0397252	up	0.283602	0.18371	0.099892	4116	chr1:166564664-166626158:+	chr1	+	166564664	166626158	phosphodiesterase 2A [Source:RGD Symbol;Acc:620965]	ASRN6AP1B10509375811	protein_coding	CTTGCACAGAAGCCAGAGCCCCCAGGGAGTAGAGACGACCGACTGGAGGATGCTTTGCTG
ENSRNOT00000079526	protein_coding	Klrc3	1.60368	0.00577148	up	0.138603	0.124478	0.0141242	693	chr4:163419181-163423628:-	chr4	-	163419181	163423628	killer cell lectin like receptor C3 [Source:RGD Symbol;Acc:1560637]	ASRN6AP1B10001428811	protein_coding	GGATTCTGGGCATCATCTGGTTTGCCTTATTGATCACTCTGGTGTTCTCAACAAGAATTG
ENSRNOT00000061708	protein_coding	Bhmt2	1.99935	0.0421314	up	0.471591	0.228027	0.243564	1960	chr2:23272328-23289266:-	chr2	-	23272328	23289266	betaine-homocysteine S-methyltransferase 2 [Source:RGD Symbol;Acc:1359418]	ASRN6AP1B10852308311	protein_coding	GGTGGGGGCACCTGTGACCATGTGCATCGGCCCAGAGGGGGACATGCACGGCGTGACACC
ENSRNOT00000020925	protein_coding	Fbxo4	2.75911	0.0368298	up	0.404899	0.324786	0.0801139	1993	chr2:53797954-53811134:-	chr2	-	53797954	53811134	F-box protein 4 [Source:RGD Symbol;Acc:1307580]	ASRN6AP1B10000160111	protein_coding	AGCCTGCTTAGCACACCATGGGATCGTTAGGATCTTTCAAGGACTCACTAACTGCTTATC
ENSRNOT00000064964	protein_coding	Cluap1	2.02308	0.0102778	up	0.656875	0.578207	0.0786674	1817	chr10:11847102-11878792:-	chr10	-	11847102	11878792	clusterin associated protein 1 [Source:RGD Symbol;Acc:1359189]	ASRN6AP1B10606730711	protein_coding	TGTTCTGCTGGTAGAAATACAAAACTACAGATTTCACAGAGATGATGAGAGCCTTGGGGT
ENSRNOT00000015062	protein_coding	RGD1304810	1.66037	0.040764	up	0.770519	0.807373	-0.0368542	2491	chr16:59317699-59366824:-	chr16	-	59317699	59366824	similar to 6430573F11Rik protein [Source:RGD Symbol;Acc:1304810]	ASRN6AP1B10006269111	protein_coding	GTACGTCAAGTGTCAGTATTATCTTTTGGTTTTTAAATAATCCCCTGTTAAATATACCTT
ENSRNOT00000001792	protein_coding	Il3ra	1.69269	0.0183276	up	0.58508	0.478578	0.106502	1403	chr12:18534767-18540166:-	chr12	-	18534767	18540166	interleukin 3 receptor subunit alpha [Source:RGD Symbol;Acc:628728]	ASRN6AP1B10003989011	protein_coding	TTGAGATGGTATATGAGACAGAATTCAAGGTCCCGACCCTGGACACGGTTTCTGTGCGTG
ENSRNOT00000020204	protein_coding	Crem	1.71277	0.0263467	up	0.501934	0.361357	0.140577	1347	chr17:57040023-57088502:+	chr17	+	57040023	57088502	cAMP responsive element modulator [Source:RGD Symbol;Acc:2402]	ASRN6AP1B10022442311	protein_coding	TTGTTGTTCAAGCTGCCACAGGTGACATGCCAACTTACCAGATCCGAGCTCCTACTACTG
ENSRNOT00000075912	protein_coding	LOC108349244	1.58204	0.00901515	up	0.795915	0.78553	0.0103856	3187	chrX:115561347-115619339:+	chrX	+	115561347	115619339	putative bifunctional UDP-N-acetylglucosamine transferase and deubiquitinase ALG13 [Source:RGD Symbol;Acc:11453602]	ASRN6AP1B10015429111	protein_coding	AGCCACCAACTCAAGTCACAGATAATGGCTTTGAAGACAAGGTTCCAGAAAATCCATCAA
ENSRNOT00000065048	protein_coding	Enpp4	1.61579	0.00544803	up	0.43783	0.400911	0.0369198	1092	chr9:19451630-19454691:+	chr9	+	19451630	19454691	ectonucleotide pyrophosphatase/phosphodiesterase 4 [Source:RGD Symbol;Acc:1308689]	ASRN6AP1B10260248911	protein_coding	TGTTTATTTCTTAGGTGACCATGGCTATGACAATTCACTGCCCAGCATGCATCCGTTTCT
ENSRNOT00000066670	protein_coding	Cxcl12	1.85649	0.0118382	up	0.850001	0.819509	0.0304918	5423	chr4:149261044-149273891:+	chr4	+	149261044	149273891	C-X-C motif chemokine ligand 12 [Source:RGD Symbol;Acc:3651]	ASRN6AP1B10075087311	protein_coding	TGGATCCAAGAGTACCTGGACAAAGCCTTAAACAAGGGGCGCAGAGAAGAAAAAGTGGGG
ENSRNOT00000067809	protein_coding	Fstl4	2.15805	0.0225149	up	0.0926868	0.064595	0.0280918	2811	chr10:38104558-38532196:+	chr10	+	38104558	38532196	follistatin-like 4 [Source:RGD Symbol;Acc:1307227]	ASRN6AP1B10004778511	protein_coding	TCACAGCAGCTCAAGACTCACTGTTCCTGGTCAATGGGAGACAAAACGCCCTGAGGTGCG
ENSRNOT00000061747	protein_coding	Ttc7a	1.52613	0.0328036	up	0.313246	0.306597	0.00664872	4481	chr6:10912383-11014278:+	chr6	+	10912383	11014278	tetratricopeptide repeat domain 7A [Source:RGD Symbol;Acc:1306211]	ASRN6AP1B10586681911	protein_coding	TGGCCAGACTTTTCCTGGATGCCTTTCTTTGTGCCTTGGGAGACAAACTGGCTTGAATCT
ENSRNOT00000078046	protein_coding	Slfn4	1.65533	0.0495247	up	0.766193	0.685128	0.0810649	4857	chr10:70411738-70435156:+	chr10	+	70411738	70435156	schlafen 4 [Source:RGD Symbol;Acc:620455]	ASRN6AP1B10010618811	protein_coding	AAAGGCCAGGAAGCCTACCAGTGCTCTGAGCTTCAGGGAACACAGCTTCTGGGACACAGA
ENSRNOT00000056898	protein_coding	Tsacc	1.78905	0.01103	up	0.251941	0.151336	0.100605	484	chr2:187659109-187668677:-	chr2	-	187659109	187668677	TSSK6 activating co-chaperone [Source:RGD Symbol;Acc:1304953]	ASRN6AP1B10541299511	protein_coding	CTCGTCCGACCGTGAAGGCCAAGAAAGGCACCACACCTGTTGCTGTTGAGATGGAGCAGC
ENSRNOT00000090884	protein_coding	Nsun2	1.60199	0.00882079	up	0.16346	0.0843399	0.0791203	2620	chr1:36297764-36319966:-	chr1	-	36297764	36319966	NOP2/Sun RNA methyltransferase family, member 2 [Source:RGD Symbol;Acc:1311954]	ASRN6AP1B10006692511	protein_coding	GAGCATGTTGTATCTTTCAGGCATATTTCTTGACTGCCCCGGCTAGGACCCAGCAGCGGG
ENSRNOT00000023637	protein_coding	C1ql3	1.5399	0.032652	up	0.95874	0.894689	0.064051	768	chr17:80314186-80320681:-	chr17	-	80314186	80320681	complement C1q like 3 [Source:RGD Symbol;Acc:1591795]	ASRN6AP1B10001278911	protein_coding	CCAGGAGATGAAGTCTACATCAAATTAGACGGTGGCAAAGCTCACGGAGGAAACAACAAC
ENSRNOT00000090946	protein_coding	Dusp22	1.85888	0.0299961	up	0.980692	0.978674	0.00201798	1158	chr17:34986591-35037076:-	chr17	-	34986591	35037076	dual specificity phosphatase 22 [Source:RGD Symbol;Acc:1307146]	ASRN6AP1B10008293511	protein_coding	AGAATTACCAAACGCTATTCAGATTTCTTAATAAAGGGCAAGTTAACCAAGTCTGATACC
ENSRNOT00000041442	protein_coding	Max	1.52312	0.0234616	up	0.674976	0.511722	0.163253	456	chr6:99985519-100011226:-	chr6	-	99985519	100011226	MYC associated factor X [Source:RGD Symbol;Acc:621101]	ASRN6AP1B10366712511	protein_coding	AGGTGGAGAGCGACGCTGACAAACGGGCTCACCATAATGCACTGGAACGAAAACGTAGGG
ENSRNOT00000092505	protein_coding	Fndc3c1	1.69917	0.0372903	up	0.295081	0.334849	-0.0397675	3339	chrX:77431005-77570825:-	chrX	-	77431005	77570825	fibronectin type III domain containing 3C1 [Source:RGD Symbol;Acc:1563846]	ASRN6AP1B10039839711	protein_coding	TTTCGAGTCAATGGAACACCAGCTTGCACCTATTCTTTCTGAAATACCTCCAACAGGGCC
ENSRNOT00000042466	protein_coding	Vom2r15	2.13702	0.0438546	up	0.376148	0.207408	0.16874	2574	chr1:62665651-62681471:-	chr1	-	62665651	62681471	vomeronasal 2 receptor, 15 [Source:RGD Symbol;Acc:1593392]	ASRN6AP1B10003140611	protein_coding	GACAAAAATTCTCTTCAAATGATCAGGGAGAAATTGTCTTCCCATACTCACATTTCATGA
ENSRNOT00000015596	protein_coding	Zbtb41	1.68719	0.0211142	up	0.986181	0.959329	0.0268517	3098	chr13:56513286-56537142:+	chr13	+	56513286	56537142	zinc finger and BTB domain containing 41 [Source:RGD Symbol;Acc:1560834]	ASRN6AP1B10000123511	protein_coding	CAGAACAGCTTCAAATCAAGAAAAGTTTATTTCTATTGACTGAATACTTGGACACATTTT
ENSRNOT00000067616	protein_coding	Ece1	1.90669	0.0390127	up	0.887597	0.829336	0.0582613	4509	chr5:156215417-156318671:+	chr5	+	156215417	156318671	endothelin converting enzyme 1 [Source:RGD Symbol;Acc:620293]	ASRN6AP1B10183513411	protein_coding	TGGTGTGGCACCTATTATAATTAAAATAAAGTACTTATACCAAGAGCTGGGTGTCTGGGT
NM_053433	protein_coding	Fmo3	1.71175	0.00571687	up	0.159337	0.11612	0.0432169	1916	chr13:80837974-80856214:-	chr13	-	80837974	80856214		ASRN6AP1B10550515611	protein_coding	ACAAGCATGTCACTGCAGCTGGAGTTTGTGCTCTCTTGCTACAGGATGAAGGATTACCCC
NM_001135838	protein_coding	44986	1.55348	0.0220889	up	0.572296	0.47259	0.0997064	858	chr16:25001666-25524786:-	chr16	-	25001666	25524786		ASRN6AP1B10539129511	protein_coding	GGGCAGAAACAAAGAGAAGAACAAGGAAGTTGAGAATGAAAAGTCCCCAGGGCGATCTGC
ENSRNOT00000086363	protein_coding	Ly49si1	1.99212	0.0109636	up	0.410481	0.358046	0.0524355	807	chr4:163736489-163849618:-	chr4	-	163736489	163849618	immunoreceptor Ly49si1 [Source:RGD Symbol;Acc:1359487]	ASRN6AP1B10005071211	protein_coding	AAGTGCATGAACCCCTACCCATGTATTTGTCAGAAGAGACTGGATAAATTCCCTGATTGA
ENSRNOT00000048904	protein_coding	Wdr31	1.55475	0.036772	up	0.258967	0.237909	0.0210578	1334	chr5:78305526-78324278:-	chr5	-	78305526	78324278	WD repeat domain 31 [Source:RGD Symbol;Acc:1309367]	ASRN6AP1B10723815511	protein_coding	CAGGACACTGGAGCTTGCCTTTCCACCTTGTCTCTGGATGGATCAGGACCCCTGACCTCA
ENSRNOT00000068251	protein_coding	Prr19	1.53305	0.0366994	up	0.37764	0.283153	0.0944866	1291	chr1:82169620-82172636:+	chr1	+	82169620	82172636	proline rich 19 [Source:RGD Symbol;Acc:1595416]	ASRN6AP1B10301564911	protein_coding	CCTTCAGTCAAAAGGCAAGGAGAACAAGGTACCAGGAGGCTCAGGCCCAGGCCCACCAAA
ENSRNOT00000079969	protein_coding	LOC687399	1.82485	0.0390113	up	0.106863	0.0572093	0.0496541	1320	chr19:49508288-49510937:-	chr19	-	49508288	49510937	hypothetical protein LOC687399 [Source:RGD Symbol;Acc:1586501]	ASRN6AP1B10248158511	protein_coding	TGCCACAATATAATTCCCTGGGACTAAGTGCTGCCTGAAACTCATTTGTCCCCTCCTGTC
ENSRNOT00000083239	protein_coding	AABR07060980.1	1.56174	0.0270535	up	0.282051	0.25477	0.0272813	445	chr4:102147211-102147775:+	chr4	+	102147211	102147775		ASRN6AP1B10004681811	protein_coding	AGCATTACAGTGCTCCTCACACAGTGATATAAGCCATGACATAAACCACTTAGGGAAGTG
ENSRNOT00000065542	protein_coding	Kcnma1	1.79536	0.0314353	up	0.889169	0.787906	0.101263	3726	chr15:344685-1047625:+	chr15	+	344685	1047625	potassium calcium-activated channel subfamily M alpha 1 [Source:RGD Symbol;Acc:620715]	ASRN6AP1B10774871911	protein_coding	TGACGTCACAGATCCCAAAAGAATTAAAAAATGCGGCTGCAGGCGGCTGGTTATAGCCAA
ENSRNOT00000009199	protein_coding	Amigo2	1.6052	0.0370486	up	0.982994	0.982154	0.00084012	3096	chr7:138704126-138707221:-	chr7	-	138704126	138707221	adhesion molecule with Ig like domain 2 [Source:RGD Symbol;Acc:727911]	ASRN6AP1B10005866411	protein_coding	ATAGACCCCAATGTACTGTATTCCAGACATTTAAATCAGCGTAAATACACGTGCTCTGTG
ENSRNOT00000021896	protein_coding	Vnn3	4.0284	0.0171984	up	0.892699	0.532331	0.360368	1787	chr1:22649081-22661377:-	chr1	-	22649081	22661377	vanin 3 [Source:RGD Symbol;Acc:1560609]	ASRN6AP1B10006808811	protein_coding	CATAAGAAGATACAACGTAAGCTGCTGAAATGACAAATCACATGAAACAAGCAATAAAAT
NM_001134538	protein_coding	Sez6l	1.54538	0.0317202	up	0.311917	0.163683	0.148234	3644	chr12:50090479-50240866:+	chr12	+	50090479	50240866		ASRN6AP1A10023498311	protein_coding	TGAGACTGGGGAAACGAGAGAGTATGAAGTTTCCATCTAACAAGAGCTGCCCCGGAAAGG
ENSRNOT00000012811	protein_coding	Rspo1	1.85173	0.0355162	up	0.784882	0.756284	0.0285978	1705	chr5:142986526-143007831:+	chr5	+	142986526	143007831	R-spondin 1 [Source:RGD Symbol;Acc:1565558]	ASRN6AP1B10005542211	protein_coding	CCGGGGTGCACGTCACGGCTGACCTGACTTGGAAACTGCGTAAAGGTTTATTTCAAATTA
ENSRNOT00000079794	protein_coding	Pcdha6	1.77128	0.0122431	up	0.425356	0.520442	-0.0950864	5241	chr18:30017918-30215896:+	chr18	+	30017918	30215896	protocadherin alpha 6 [Source:RGD Symbol;Acc:735165]	ASRN6AP1B10589748811	protein_coding	AGATAGTGGTGTCCAGCAAGAAATCTTTGAGAATCCCCGACAGCCCAACCCTGACTGGCG
ENSRNOT00000089594	protein_coding	Zbtb25	1.94467	0.0436133	up	0.579135	0.410377	0.168758	1580	chr6:99381362-99400822:-	chr6	-	99381362	99400822	zinc finger and BTB domain containing 25 [Source:RGD Symbol;Acc:735076]	ASRN6AP1B10682137311	protein_coding	CGCCGCGGCGGAGTCTGGAGCCACAATGGATACTGCTAGCCATAGCCTTGTGCTTCTGCA
ENSRNOT00000047766	protein_coding	Vom2r11	2.15681	0.0448286	up	0.174062	0.130133	0.0439294	2562	chr1:86604459-86749728:-	chr1	-	86604459	86749728	vomeronasal 2 receptor, 11 [Source:RGD Symbol;Acc:1563778]	ASRN6AP1B10568161411	protein_coding	TGAAAATCAGAGAGACTCCCTTGGTCAAGGCTAATAATCGAGCTCTCAGTTACACTTTGC
ENSRNOT00000090233	protein_coding	Elk4	1.69375	0.00931086	up	0.358245	0.166793	0.191452	2164	chr13:48790951-48805286:+	chr13	+	48790951	48805286	ELK4, ETS transcription factor [Source:RGD Symbol;Acc:1310504]	ASRN6AP1B10005157211	protein_coding	ACGGGCATCGGCAAGAAATAGGGGGAAATTGTTGGGTGAACTCAGAAGACACAGTTGGCT
ENSRNOT00000036235	protein_coding	Gpr137c	1.79734	0.0211645	up	0.822001	0.774311	0.0476897	1272	chr15:19547871-19614805:+	chr15	+	19547871	19614805	G protein-coupled receptor 137C [Source:RGD Symbol;Acc:1563070]	ASRN6AP1B10619577111	protein_coding	GACAGCGATGACGACTTGCCAAGACTGGGGAGCTCACGGGAAGGAAGCTTATCAAACCCG
ENSRNOT00000092435	protein_coding	Syt17	1.64504	0.0246368	up	0.648759	0.624539	0.0242197	1868	chr1:188061592-188101566:-	chr1	-	188061592	188101566	synaptotagmin 17 [Source:RGD Symbol;Acc:708576]	ASRN6AP1B10293424411	protein_coding	GCCAGCCTAGTATTCACAGGTAAGGTAACATTATAAACGCTAAGGAAGCCCTGGTGAGGC
ENSRNOT00000017687	protein_coding	Ptafr	1.77929	0.0355229	up	0.959595	0.955833	0.00376272	3311	chr5:150754021-150775672:+	chr5	+	150754021	150775672	platelet-activating factor receptor [Source:RGD Symbol;Acc:61897]	ASRN6AP1B10007035011	protein_coding	CCACTGGTTTGCAATATCCATTTACCACAGTAGGTTTGCTTAATAAACATTTTTCTCTTC
ENSRNOT00000026462	protein_coding	Psmb10	1.56524	0.0137387	up	0.937297	0.912243	0.025054	996	chr19:37909546-37912027:-	chr19	-	37909546	37912027	proteasome subunit beta 10 [Source:RGD Symbol;Acc:1307428]	ASRN6AP1B10006359311	protein_coding	AGTGGCCTAAGATGTAGAGTTTGGAACAAGGGTGAATAAATCCAGGAGATACAAACACTT
ENSRNOT00000020401	protein_coding	Fam46c	1.88527	0.0357576	up	0.819388	0.765166	0.0542222	2023	chr2:202798198-202816562:-	chr2	-	202798198	202816562	family with sequence similarity 46, member C [Source:RGD Symbol;Acc:1359446]	ASRN6AP1B10004122011	protein_coding	TGTCTAGTCCCCATCGGCAGAGCTGAGAATTTCATTCATCAATAAACCAAAGCCAATAGC
ENSRNOT00000013450	protein_coding	Azi2	1.58763	0.0438503	up	0.776964	0.630886	0.146078	1996	chr8:126411829-126434579:+	chr8	+	126411829	126434579	5-azacytidine induced 2 [Source:RGD Symbol;Acc:1310530]	ASRN6AP1B10233308311	protein_coding	CCAGGGTTCAGGCTGCCATGGACACACTGGTAGAAGATGACATCTGCATTCTGAATCATG
ENSRNOT00000065937	protein_coding	AC126071.1	2.17101	0.00921592	up	0.236187	0.132753	0.103434	456	chr10:15321532-15323089:+	chr10	+	15321532	15323089		ASRN6AP1B10005718311	protein_coding	CATCACGGACATCCAAGACGGAGAGGCACCCATGAGGAACCTGTGTGGGCAGAGTCCCTG
ENSRNOT00000001313	protein_coding	Pcp2	1.67039	0.0120525	up	0.238404	0.1537	0.0847038	461	chr12:2172378-2174131:-	chr12	-	2172378	2174131	Purkinje cell protein 2 [Source:RGD Symbol;Acc:1306217]	ASRN6AP1B10004721211	protein_coding	CTATTGGTCCCAAGGATGGAATGCAGAAACGACCCGGGACACTCAGCCCTCAACCCCTGC
[truncated: 2,101 more rows]

## Sheet: SE3
SE3	SynGO analysis of differentially methylated genes following morphine treatment
[truncated: 294 more rows]

## Sheet: SE4
SE4	SynGO analysis of differentially methylated genes following Alkbh5 knock-down
[truncated: 294 more rows]

## Sheet: SE5
SE5	Commonly m6A hypermethylated mRNA transcripts between morphine treatment and Alkbh5 knock-down
[truncated: 94 more rows]

[truncated: 7 more sheets: SE6, SE7, SE8, SE9, SE10, SE11, SE12]
